# Supplementary material for: The PNA mouse may be the best animal model of polycystic ovary syndrome
Source: Front Endocrinol (Lausanne). 2022 Aug 8;13:950105. doi: 10.3389/fendo.2022.950105 (PMC9393894; doi:10.3389/fendo.2022.950105)
Supplement: Supplementary file 7 [file Table_1.csv]

Supplementary table 1 Homologous processing of human, rat and mouse species.
Accession ID	Before homologation	After homologation	Removing duplicate values
GSE59456	14400	13214	8266
GSE83220	22953	14519	8629
GSE108499	29659	17149	9006
GSE156895	30161	14605	8524
GSE171431	38881	19915	9580
GSE103056	12992	12409	7960
Our data	56680	14182	8385
