# Supplementary material for: The PNA mouse may be the best animal model of polycystic ovary syndrome
Source: Front Endocrinol (Lausanne). 2022 Aug 8;13:950105. doi: 10.3389/fendo.2022.950105 (PMC9393894; doi:10.3389/fendo.2022.950105)
Supplement: Supplementary file 8 [file Table_2.csv]

Supplementary table 2 The statistical metrics for key DEGs of PCOS patients.
Gene Symbol	P-value	adj.P-value	t-value	Regulation
TRIM16	1.22E-06	0.006957276	5.213202605	Up
RAP1GDS1	1.03E-05	0.029459838	4.680904938	Up
MCCC2	3.16E-05	0.060374647	4.388202405	Up
STAU1	5.12E-05	0.06877228	4.159546981	Up
CDC16	6.57E-05	0.06877228	4.259614957	Up
OSBPL10	7.39E-05	0.06877228	4.191801565	Up
FYN	0.00011815	0.06877228	-4.030128191	Down
PGAP2	0.000124751	0.06877228	3.945709366	Up
NDN	0.000126373	0.06877228	4.011351487	Up
TTC27	0.000141384	0.06877228	3.979909213	Up
EEA1	0.00015536	0.06877228	4.014960338	Up
FJX1	0.000159647	0.06877228	3.953386644	Up
TNRC6B	0.000193204	0.06877228	-3.891637768	Down
ICAM1	0.000209386	0.06877228	-3.855406384	Down
PIP5K1B	0.000211417	0.06877228	3.793650317	Up
FBXO4	0.0002158	0.06877228	3.860080362	Up
DAPK1	0.000219354	0.06877228	-3.868704849	Down
CEBPD	0.000236971	0.06877228	-3.826898901	Down
STAT6	0.000241613	0.06877228	-3.827681461	Down
RAB31	0.000242272	0.06877228	-3.743982005	Down
MCF2	0.000252265	0.06877228	-3.833257152	Down
ZW10	0.000271888	0.070752593	3.865946443	Up
POLR1B	0.000312944	0.074002471	3.660409029	Up
TMEM176B	0.000322634	0.074002471	-3.815266262	Down
RNGTT	0.000323155	0.074002471	3.752861812	Up
MRPL44	0.000368103	0.081053471	3.743511455	Up
MRPL49	0.000428932	0.088475603	3.705435589	Up
CYBRD1	0.000435754	0.088475603	-3.552401379	Down
RBM22	0.000448173	0.088475603	3.591677552	Up
MED1	0.000467619	0.089237287	-3.544564817	Down
CDC23	0.000489801	0.090455234	3.621056927	Up
PSMD5	0.000540494	0.090696224	3.647425334	Up
RFC3	0.000544312	0.090696224	3.552000534	Up
MRC1	0.000545375	0.090696224	-3.510857564	Down
KCNH2	0.000556399	0.090696224	3.574632201	Up
USP39	0.000572144	0.090696224	3.525540836	Up
MFSD1	0.000616065	0.090696224	-3.482071267	Down
CBY1	0.000616885	0.090696224	3.582996821	Up
ZNF292	0.000632294	0.090696224	-3.531619293	Down
ETS2	0.000659993	0.090696224	-3.634830885	Down
USP29	0.000673104	0.090696224	-3.588988042	Down
C1QBP	0.000673391	0.090696224	3.589572025	Up
CAPN7	0.000681212	0.090696224	3.454779862	Up
DPYSL2	0.000706825	0.091967537	-3.655743318	Down
ZMIZ1	0.000776973	0.098848291	-3.446016303	Down
AGK	0.000811325	0.100086946	3.448443473	Up
OSBPL9	0.000849507	0.100086946	3.522045459	Up
SSX2IP	0.000867238	0.100086946	3.468859168	Up
SDC2	0.000873894	0.100086946	3.406474568	Up
ABR	0.000874122	0.100086946	-3.429690921	Down
CACNB3	0.00092178	0.103118548	-3.37111995	Down
GNA12	0.00098486	0.103118548	3.353247163	Up
E2F5	0.000986501	0.103118548	3.409264632	Up
PHKA1	0.000993786	0.103118548	3.396390782	Up
GPN1	0.000997041	0.103118548	3.396888476	Up
RAB40B	0.001025035	0.103118548	3.408749923	Up
SLC25A13	0.001026682	0.103118548	3.340192808	Up
SOCS3	0.001060579	0.103539945	-3.525669743	Down
FANCF	0.001067049	0.103539945	3.405462689	Up
AP1S2	0.001113684	0.103873698	-3.367347685	Down
NNMT	0.001127251	0.103873698	-3.386313828	Down
MOCOS	0.001136635	0.103873698	3.36476356	Up
SLC25A38	0.001163147	0.103873698	3.28722887	Up
SIKE1	0.001168284	0.103873698	3.44609642	Up
TMEM39A	0.001179352	0.103873698	3.356192836	Up
PCCB	0.001229597	0.106658226	3.357569024	Up
MRPL52	0.001297395	0.109755046	3.384424861	Up
NGRN	0.001303641	0.109755046	3.323350465	Up
TUBB2A	0.001433473	0.118936735	3.19629434	Up
GTF3C4	0.001454806	0.118982373	3.321840684	Up
ALAD	0.001481778	0.119481421	3.2814103	Up
RCAN1	0.001540915	0.122524121	3.29190302	Up
KLHL7	0.001612556	0.125756261	3.174437741	Up
HERC1	0.001644213	0.125756261	-3.198016492	Down
PRKCQ	0.001647462	0.125756261	-3.248335469	Down
CEBPG	0.001760259	0.132598438	3.226530578	Up
SRPK2	0.001885584	0.137268011	3.201502703	Up
DBP	0.001902881	0.137268011	3.268992751	Up
SH3BGRL3	0.001923583	0.137268011	-3.247705729	Down
SMAGP	0.001933887	0.137268011	3.183342017	Up
BOLA1	0.001948778	0.137268011	3.254533905	Up
NRCAM	0.001966109	0.137268011	3.157017156	Up
PGR	0.002013051	0.137869821	3.105732192	Up
PIK3CD	0.002032589	0.137869821	-3.180218572	Down
AURKC	0.002069217	0.137869821	3.092815745	Up
MRPL46	0.002071058	0.137869821	3.156850805	Up
HOXB3	0.002165355	0.140517925	-3.127911539	Down
SAMM50	0.002183353	0.140517925	3.193820671	Up
ETHE1	0.002184471	0.140517925	3.105546324	Up
SORD	0.002229551	0.140943695	3.150206419	Up
PPP2CB	0.00224662	0.140943695	3.147723274	Up
CD163	0.002264947	0.140943695	-3.07916317	Down
MAK	0.00231749	0.142662661	-3.137597805	Down
IQGAP1	0.002364848	0.143752085	-3.130991105	Down
MARCKS	0.002387229	0.143752085	-2.980724351	Down
TPMT	0.002424607	0.143752085	3.068112654	Up
SHMT2	0.002435625	0.143752085	3.190963602	Up
C3	0.002462861	0.143876323	-3.086468599	Down
SLC25A20	0.002505542	0.144870065	3.07983938	Up
VAPB	0.002554341	0.144870065	3.055981028	Up
VDAC2	0.002555786	0.144870065	3.098016356	Up
KLHDC2	0.002614984	0.145417755	2.94055924	Up
COL8A1	0.00265661	0.145417755	3.112065828	Up
RUVBL2	0.002680496	0.145417755	3.20444287	Up
COPB1	0.002696926	0.145417755	3.122827942	Up
RAB27A	0.002708248	0.145417755	-3.159706986	Down
UNC13B	0.002758826	0.145417755	3.121343408	Up
BYSL	0.002763176	0.145417755	3.05653852	Up
IGF2R	0.002768836	0.145417755	-3.065837571	Down
TRPC3	0.002862882	0.145417755	3.048416672	Up
CTRL	0.002882608	0.145417755	-3.145076609	Down
GAB2	0.002884738	0.145417755	-3.065592817	Down
RNASEH1	0.002901422	0.145417755	2.956661176	Up
LIAS	0.002935632	0.145417755	3.034537159	Up
DCAF11	0.002964557	0.145417755	3.045373409	Up
NIPSNAP1	0.002969538	0.145417755	3.059793186	Up
PPP2R2A	0.002971856	0.145417755	3.080359825	Up
RBM28	0.003037895	0.14738938	3.089865618	Up
TRIT1	0.003065805	0.147493569	3.063681173	Up
PSMB4	0.00316713	0.151098483	3.174149726	Up
TMEM140	0.003211636	0.151955525	-2.985664995	Down
NOP14	0.003362516	0.156906763	2.912042696	Up
AHNAK	0.003371097	0.156906763	-3.029878625	Down
CD180	0.003431099	0.15839164	-2.966420783	Down
WNT2B	0.003470707	0.15839164	3.087850547	Up
PMPCB	0.003485999	0.15839164	3.014519207	Up
THNSL2	0.003536352	0.158833439	3.055721834	Up
FOLR2	0.003551211	0.158833439	-3.007747494	Down
DOK1	0.003601054	0.159814227	-2.996184371	Down
CBR3	0.003663848	0.161350219	-2.954664348	Down
UGCG	0.003717883	0.162479982	-3.11770022	Down
NPTX1	0.003878499	0.168185583	-2.848343915	Down
P2RX6	0.003924091	0.168185583	2.888524846	Up
GABBR1	0.003936571	0.168185583	-3.013664948	Down
GTF2E2	0.003991745	0.168831026	2.897018479	Up
IVNS1ABP	0.004015288	0.168831026	-2.858139393	Down
RPP40	0.004063632	0.168831026	2.950597693	Up
MCM6	0.004069639	0.168831026	2.909836216	Up
KLF15	0.004185278	0.1704824	2.962460371	Up
CYSLTR1	0.004188501	0.1704824	-2.991491869	Down
B3GALT4	0.004198781	0.1704824	-2.93946163	Down
MAGED1	0.004258692	0.17169728	2.922447985	Up
DCTN4	0.004413285	0.176417645	2.895785757	Up
BAG2	0.004549404	0.176417645	2.934630422	Up
EPHB3	0.004549763	0.176417645	-2.858105242	Down
ARL8B	0.004578761	0.176417645	2.89733777	Up
PCLO	0.004591968	0.176417645	3.003893601	Up
CBFB	0.004611486	0.176417645	2.850179891	Up
GADD45A	0.004617829	0.176417645	2.844276227	Up
ATP9A	0.004622296	0.176417645	-2.940296942	Down
ELK1	0.004748372	0.177728569	2.997594995	Up
DECR1	0.00475278	0.177728569	2.908847834	Up
GNPDA1	0.004769833	0.177728569	2.832071869	Up
NMD3	0.004780821	0.177728569	2.890198137	Up
TXNL1	0.004847838	0.178514998	2.866863681	Up
ZNF189	0.004871425	0.178514998	2.8622387	Up
AIMP2	0.00489552	0.178514998	2.87086766	Up
TOB1	0.005085669	0.179174043	-2.849143288	Down
ITGB1BP1	0.005103877	0.179174043	2.75574029	Up
AR	0.005126841	0.179174043	2.950095557	Up
ID4	0.00514951	0.179174043	2.907391969	Up
IDH1	0.005152645	0.179174043	2.812206643	Up
S1PR1	0.005186446	0.179174043	2.85518948	Up
MKLN1	0.005256088	0.179174043	2.821510825	Up
DPH2	0.005259103	0.179174043	2.872421698	Up
CDK4	0.005264457	0.179174043	3.002416515	Up
TXLNG	0.005297779	0.179174043	2.788541401	Up
ADRB2	0.005318532	0.179174043	-2.912015656	Down
TRIM8	0.005319055	0.179174043	-2.873658471	Down
NUP88	0.005363888	0.179174043	2.80045823	Up
ZFP64	0.005441727	0.179174043	2.906920058	Up
NAMPT	0.005457963	0.179174043	-2.843041391	Down
RBM5	0.005470513	0.179174043	-2.799374012	Down
TBPL1	0.005492146	0.179174043	2.770099725	Up
WBP4	0.005511004	0.179174043	2.825057822	Up
MTHFD2	0.005534789	0.179174043	2.861686743	Up
CRIM1	0.005554438	0.179174043	-2.906588012	Down
CCL18	0.00557728	0.179174043	-2.794263078	Down
TUBG1	0.005602123	0.179174043	2.894993622	Up
CCDC25	0.005731818	0.181444365	2.78688543	Up
CDC42SE1	0.005736494	0.181444365	-2.827372745	Down
IRS1	0.005809382	0.182740171	-2.961383727	Down
PPP1CC	0.005847945	0.182948001	2.785458504	Up
PSMB5	0.005907488	0.183409016	2.886823193	Up
PCCA	0.005926754	0.183409016	2.869129058	Up
MYH11	0.006026504	0.185493186	-2.841610919	Down
PELP1	0.006066326	0.185720401	2.789947762	Up
SEMA4A	0.006104318	0.185889476	-2.814518134	Down
PRKCG	0.006215934	0.186309334	-2.810014288	Down
PTP4A2	0.006238287	0.186309334	2.859496834	Up
PTGER2	0.006243473	0.186309334	-2.802089658	Down
P4HA2	0.006272478	0.186309334	2.798170284	Up
KCNK5	0.006291823	0.186309334	-2.83178691	Down
IMPACT	0.006313364	0.186309334	2.869339867	Up
TEP1	0.006383751	0.187003558	-2.743718257	Down
RPRD1A	0.006402218	0.187003558	2.840061203	Up
ITPR1	0.006462324	0.187350669	2.775113556	Up
SPRY2	0.006488121	0.187350669	2.700673846	Up
BACE2	0.006518618	0.187350669	2.793244498	Up
GNPAT	0.006545002	0.187350669	2.763669857	Up
GPX3	0.006637504	0.18842848	-2.780496892	Down
RAB28	0.006648481	0.18842848	2.845776334	Up
SPCS2	0.006739219	0.189140406	2.862039779	Up
SLC30A5	0.006739676	0.189140406	2.739357762	Up
LRIG1	0.006835232	0.189279952	2.697227901	Up
COLQ	0.006853432	0.189279952	-2.714303255	Down
ATXN7	0.006868817	0.189279952	-2.768361099	Down
ANKRD27	0.006876896	0.189279952	2.72170872	Up
SLC7A1	0.006960192	0.190655966	2.846970016	Up
GOT2	0.007117169	0.193012236	2.754633349	Up
CADPS2	0.007139338	0.193012236	2.735317757	Up
CHCHD3	0.007147353	0.193012236	2.742600289	Up
GPATCH4	0.00730178	0.195558985	2.746616653	Up
INTS3	0.007361335	0.195558985	-2.72809279	Down
PRIM2	0.007384425	0.195558985	2.820370124	Up
SERPING1	0.00743301	0.195558985	-2.718750207	Down
ARFIP2	0.007451768	0.195558985	2.779912294	Up
RWDD2B	0.007479381	0.195558985	2.7138699	Up
GALC	0.007480772	0.195558985	2.703343928	Up
RPP30	0.007536458	0.196119199	2.802382097	Up
CTNNBL1	0.007599179	0.196856547	2.728987882	Up
MGAT5	0.007670917	0.197425355	2.708439285	Up
TGFBR2	0.007690106	0.197425355	-2.687151218	Down
HSPA4	0.00782824	0.197460979	2.775089559	Up
PTPRZ1	0.007884129	0.197460979	-2.803645011	Down
LGALS2	0.007893019	0.197460979	-2.719154871	Down
RAB23	0.007969039	0.197460979	2.754233909	Up
KLF12	0.007988097	0.197460979	-2.769156614	Down
IRF1	0.007991306	0.197460979	-2.740258273	Down
ARHGDIB	0.007991961	0.197460979	-2.714273787	Down
TRIM37	0.008000943	0.197460979	2.670411022	Up
MAGI2	0.00803927	0.197460979	2.767944037	Up
RCL1	0.008105743	0.197460979	2.623877068	Up
ACVR1	0.008122616	0.197460979	2.599810793	Up
RGS14	0.00812665	0.197460979	-2.684843061	Down
DERL1	0.008184462	0.197460979	2.692081875	Up
MLH3	0.008238306	0.197460979	2.732352383	Up
RRP8	0.008299528	0.197460979	2.65009322	Up
GSPT2	0.008339842	0.197460979	2.669874084	Up
UTP18	0.008365682	0.197460979	2.6475482	Up
PTPRJ	0.008377826	0.197460979	-2.663584617	Down
CDYL	0.008379151	0.197460979	2.705707239	Up
DHRS3	0.008415074	0.197460979	-2.643152807	Down
CLEC1B	0.008495045	0.197460979	2.643887582	Up
DNAJC12	0.008497925	0.197460979	2.692142513	Up
POLR1E	0.00849935	0.197460979	2.652750898	Up
ANKZF1	0.008552234	0.197460979	-2.657477641	Down
TSG101	0.008553768	0.197460979	2.661426591	Up
HIC2	0.008615988	0.198098524	-2.635291298	Down
RAC2	0.008671088	0.198567906	-2.62241287	Down
NEK3	0.008813641	0.200908495	2.709187948	Up
CYP27A1	0.008843483	0.200908495	-2.677706414	Down
HDC	0.008883611	0.201022419	2.668728611	Up
SPINT1	0.008929241	0.201143124	-2.674203256	Down
STAB1	0.009016149	0.201143124	-2.638596883	Down
DDX10	0.009022927	0.201143124	2.613340595	Up
CCDC6	0.009036263	0.201143124	2.738035956	Up
DHX30	0.009064775	0.201143124	2.678932667	Up
FASTK	0.00909975	0.201143124	2.73796951	Up
APLP2	0.009193823	0.202440906	-2.629683678	Down
PLIN3	0.009248456	0.202863645	2.715306303	Up
UTRN	0.00928672	0.202925455	-2.70826049	Down
MAP3K14	0.009349193	0.202977057	-2.593304	Down
ARMC1	0.009397302	0.202977057	2.647499939	Up
ABHD6	0.009449732	0.202977057	2.583903746	Up
JUP	0.009464247	0.202977057	-2.695682931	Down
TFB2M	0.009471079	0.202977057	2.608885198	Up
AGGF1	0.009540243	0.202977057	2.712151197	Up
CHD8	0.00956447	0.202977057	-2.637058486	Down
GCLM	0.009606903	0.202977057	2.624241972	Up
TIMM8A	0.009608172	0.202977057	2.68977385	Up
ALDH9A1	0.009703526	0.203898618	2.575439556	Up
ZBTB7B	0.009723026	0.203898618	-2.659922061	Down
RNF44	0.009844731	0.205697387	-2.714447629	Down
TRAK1	0.009886138	0.205811411	-2.670684169	Down
SRRM2	0.009933897	0.206056383	-2.65301439	Down
SEC14L2	0.010022726	0.206502062	2.618151499	Up
RBFOX1	0.010083217	0.206502062	2.667327935	Up
IRF7	0.010086835	0.206502062	-2.697284999	Down
IGFBP3	0.01018413	0.206502062	-2.626156182	Down
ZBTB7C	0.010194195	0.206502062	2.692265045	Up
ITPKA	0.010237283	0.206502062	2.698925357	Up
ARMCX1	0.010247444	0.206502062	2.653574743	Up
RAB20	0.010269437	0.206502062	2.697808712	Up
AQP9	0.010288307	0.206502062	-2.571811773	Down
THAP4	0.010316086	0.206502062	2.574629818	Up
TMEM87A	0.010408074	0.207617512	2.583225026	Up
ANGPT1	0.010528433	0.208889248	2.655605334	Up
CDK16	0.010544802	0.208889248	2.623088354	Up
DGUOK	0.010672873	0.210697243	2.676063399	Up
SLC24A1	0.010785732	0.211841254	2.578005745	Up
OSR2	0.010804829	0.211841254	2.632024844	Up
EIF2S1	0.010938078	0.21372184	2.584748528	Up
LCP1	0.011131895	0.215726837	-2.586699242	Down
YPEL1	0.011176569	0.215726837	-2.561522684	Down
AGER	0.011306196	0.215726837	-2.587539195	Down
ABCD4	0.011331797	0.215726837	-2.564805168	Down
MED28	0.011340528	0.215726837	2.613913579	Up
TMEM185B	0.011366253	0.215726837	2.579481994	Up
STRN3	0.011391455	0.215726837	2.621420506	Up
POPDC2	0.011417378	0.215726837	2.509222844	Up
XIAP	0.011438245	0.215726837	2.625793021	Up
RNF14	0.011532733	0.215726837	2.56166579	Up
TNIP2	0.011553938	0.215726837	2.490926355	Up
PGM1	0.011599858	0.215726837	2.572193428	Up
USP11	0.011680072	0.215726837	2.580165505	Up
CCT3	0.011699259	0.215726837	2.572535652	Up
DNAJA4	0.011705486	0.215726837	2.549712003	Up
S100A10	0.011768255	0.215726837	2.571945194	Up
TMEM184C	0.011771446	0.215726837	2.62981542	Up
MSRA	0.011782256	0.215726837	2.502654757	Up
SUCLG1	0.011790103	0.215726837	2.454464159	Up
ACSM3	0.011794323	0.215726837	-2.68983873	Down
MCAM	0.012017843	0.218444222	-2.532562719	Down
SAE1	0.012076384	0.218444222	2.585571466	Up
PITPNA	0.012119227	0.218444222	2.482907474	Up
HIP1R	0.012123867	0.218444222	-2.649166402	Down
SH2D3C	0.01213985	0.218444222	-2.531740734	Down
IVD	0.012171827	0.218444222	2.557975341	Up
BZW2	0.012239392	0.218970375	2.586413156	Up
AP1AR	0.012455547	0.222143329	2.463337221	Up
GSS	0.012512358	0.222463512	2.544328511	Up
CSNK2A2	0.012648939	0.224195594	2.60434496	Up
ENOPH1	0.01269313	0.224284479	2.532987085	Up
POLR1C	0.012860617	0.226544707	2.539401928	Up
FCER1G	0.012978585	0.227699262	-2.491767026	Down
TTC23	0.013081678	0.227699262	2.572636693	Up
COL4A1	0.013089577	0.227699262	2.604998931	Up
SLC16A6	0.013096422	0.227699262	-2.51462828	Down
DNASE1	0.013125023	0.227699262	-2.450305252	Down
SMC6	0.013193639	0.228198145	2.486691566	Up
SF3B3	0.013327662	0.229570191	2.560046337	Up
LONP1	0.013367435	0.229570191	2.524837845	Up
CCDC28A	0.013420337	0.229570191	2.520112291	Up
PSAT1	0.013433365	0.229570191	2.509844429	Up
MAGEH1	0.013535697	0.229998091	2.49421727	Up
POLR2A	0.013574722	0.229998091	-2.49602723	Down
ST3GAL2	0.013578927	0.229998091	-2.518906745	Down
CREBZF	0.01373335	0.231927519	-2.487472757	Down
ICMT	0.013826911	0.232820775	2.545638141	Up
SGMS1	0.013907881	0.233143913	2.486782623	Up
CCDC106	0.013930704	0.233143913	2.53275968	Up
MAGIX	0.013968273	0.233143913	2.574828076	Up
ABHD4	0.014094854	0.233646837	2.487391303	Up
GPNMB	0.014137406	0.233646837	-2.386799801	Down
TCF7	0.014161971	0.233646837	-2.502975346	Down
MRPS35	0.014173931	0.233646837	2.424054081	Up
PLAA	0.014223791	0.233646837	2.438264357	Up
SERBP1	0.014243274	0.233646837	2.525962642	Up
CD14	0.014423216	0.233760838	-2.418894437	Down
KCND1	0.014424286	0.233760838	-2.492305582	Down
RANBP1	0.014491975	0.233760838	2.529775264	Up
SCAF11	0.014564918	0.233760838	-2.591818726	Down
TNFRSF11A	0.014574098	0.233760838	-2.380069862	Down
PHF21A	0.014585527	0.233760838	-2.485085491	Down
NQO1	0.014617748	0.233760838	2.551418331	Up
AHCYL1	0.014656573	0.233760838	2.500800755	Up
GPHN	0.014701423	0.233760838	2.489915621	Up
RCBTB2	0.014750791	0.233760838	-2.483938291	Down
HADHB	0.014753942	0.233760838	2.472733249	Up
EXD2	0.014777507	0.233760838	2.512057062	Up
ACTL6A	0.014781035	0.233760838	2.522979901	Up
INSR	0.014843388	0.234100273	-2.535966446	Down
BMP4	0.014888071	0.234149737	-2.561030075	Down
KAZN	0.014928324	0.234149737	2.467292505	Up
YIPF2	0.015089049	0.23602406	2.501320867	Up
SCMH1	0.015330881	0.239153382	2.562989534	Up
NEDD4	0.015441381	0.240222578	2.409364114	Up
PCMT1	0.015550116	0.241258568	2.504778978	Up
UBE2O	0.01570811	0.242444503	-2.519023839	Down
GTPBP4	0.015711251	0.242444503	2.48875101	Up
DLG2	0.016078179	0.247439716	2.404370504	Up
TRIM33	0.016252785	0.249456283	-2.430196742	Down
F2RL3	0.01640595	0.25090613	-2.367764706	Down
HEATR6	0.016507495	0.25090613	2.523346387	Up
CBLL1	0.016548625	0.25090613	2.508201649	Up
GOT1	0.016554994	0.25090613	2.469982311	Up
CYTH1	0.016566379	0.25090613	-2.492065614	Down
ST6GAL1	0.016703426	0.252314287	-2.416571257	Down
CRAT	0.0167679	0.252621646	2.413926735	Up
RAC1	0.016847199	0.253150172	2.478816172	Up
CTSH	0.016903781	0.253335468	-2.410245806	Down
PHIP	0.017091672	0.254984255	-2.414918958	Down
TNFRSF14	0.017121143	0.254984255	-2.463413959	Down
MEST	0.017178318	0.254984255	-2.495999009	Down
NDUFAF4	0.017191952	0.254984255	2.38408471	Up
SLC7A4	0.017394538	0.257322302	2.444309399	Up
CCL2	0.017627183	0.259331974	-2.383298132	Down
MYCBP2	0.017732837	0.259331974	-2.446689797	Down
WDFY3	0.017808323	0.259331974	-2.503634586	Down
APPL2	0.017853791	0.259331974	2.383556377	Up
ATR	0.017877403	0.259331974	2.327508639	Up
AP3D1	0.017963683	0.259331974	2.366203803	Up
RRAGC	0.017982114	0.259331974	2.363857216	Up
TUBB	0.017984939	0.259331974	2.428597456	Up
CXXC1	0.018023372	0.259331974	-2.439753199	Down
NME7	0.018064204	0.259331974	2.413412345	Up
APH1A	0.018067674	0.259331974	2.411138505	Up
GMFB	0.018073966	0.259331974	2.401256735	Up
UXT	0.018154257	0.259744119	2.443348977	Up
SLC38A10	0.018193431	0.259744119	-2.442935068	Down
CLDN3	0.018250823	0.259915334	2.409153567	Up
TRAPPC3	0.018297021	0.259926665	2.443200443	Up
CLN6	0.018357002	0.260133265	-2.430864099	Down
CRY1	0.018443544	0.260714288	2.398579667	Up
CREG1	0.01857035	0.261640743	2.389566498	Up
HSPA9	0.018600486	0.261640743	2.349197081	Up
NRP2	0.018770927	0.263391065	-2.356279747	Down
COX5B	0.018995203	0.265346871	2.375353959	Up
HEY2	0.019003007	0.265346871	2.411077316	Up
KDELR2	0.019083454	0.265821836	2.389727447	Up
GDPD3	0.019137603	0.265929068	-2.326221687	Down
SCFD1	0.019270511	0.266373468	2.334096643	Up
ABCA1	0.019296469	0.266373468	2.368350406	Up
ICAM2	0.019309168	0.266373468	-2.435143198	Down
TRPS1	0.019407959	0.266644591	-2.358522392	Down
PIK3R2	0.019455162	0.266644591	2.307216216	Up
POU2F1	0.019468548	0.266644591	-2.406585341	Down
PFKP	0.019672764	0.268255085	2.387910777	Up
MTCH2	0.019703474	0.268255085	2.355271477	Up
CACNA1G	0.019726706	0.268255085	2.405356861	Up
SLC11A2	0.019850778	0.268534326	2.279660971	Up
UCHL5	0.020057007	0.268534326	2.367114476	Up
NAA10	0.020086369	0.268534326	2.411537878	Up
IL17RA	0.020086826	0.268534326	-2.381294328	Down
TM6SF2	0.020106668	0.268534326	-2.352948257	Down
THOP1	0.020119977	0.268534326	2.409289262	Up
REPS1	0.020166487	0.268534326	2.331872917	Up
MAPK14	0.020194477	0.268534326	2.282497239	Up
OXSM	0.020197746	0.268534326	2.362527912	Up
PDLIM3	0.020242186	0.268534326	2.364725597	Up
MSH2	0.020286774	0.268534326	2.327453784	Up
XPNPEP1	0.020355196	0.268534326	2.345460039	Up
RPA1	0.020366402	0.268534326	2.2922153	Up
MRPS14	0.020441429	0.268534326	2.37489032	Up
ZNF771	0.020450824	0.268534326	2.365592802	Up
SUGP2	0.020562609	0.269384293	-2.31218708	Down
ACP5	0.020679554	0.269776322	-2.293025055	Down
NAT9	0.020732323	0.269776322	2.340996998	Up
NFAT5	0.020854366	0.269776322	-2.428904926	Down
RBP1	0.020885783	0.269776322	2.397945857	Up
KCNQ1	0.020986709	0.269776322	-2.367375404	Down
DDRGK1	0.02099858	0.269776322	2.345998997	Up
PMVK	0.021052768	0.269776322	2.407425833	Up
SRSF6	0.021062981	0.269776322	-2.266586432	Down
FBXO28	0.021223235	0.269776322	2.307430203	Up
PHYH	0.021234722	0.269776322	2.291936259	Up
TFCP2	0.021249765	0.269776322	2.344577984	Up
SYNJ2	0.021252083	0.269776322	2.365656661	Up
PMM1	0.021259164	0.269776322	2.360676688	Up
METAP1	0.021292923	0.269776322	2.255569264	Up
RSU1	0.021299371	0.269776322	2.322392664	Up
TAOK1	0.021415366	0.270425202	-2.394378265	Down
LSM7	0.021466179	0.270425202	2.352352166	Up
CCT4	0.021492309	0.270425202	2.335876129	Up
ENPP1	0.021631867	0.271584294	-2.349004822	Down
PLS1	0.021770902	0.27216722	2.38034009	Up
PDLIM1	0.021807053	0.27216722	2.304456909	Up
LAGE3	0.02186449	0.27216722	2.436440141	Up
PDK1	0.021868458	0.27216722	2.362310578	Up
CDH3	0.021978529	0.272436468	-2.304077471	Down
FARS2	0.021990912	0.272436468	2.345327854	Up
CSTF3	0.022205678	0.272436468	2.360858215	Up
PNO1	0.022233005	0.272436468	2.25865479	Up
CARHSP1	0.022236063	0.272436468	2.375967576	Up
TLR1	0.022268585	0.272436468	-2.285600069	Down
HCLS1	0.022304843	0.272436468	-2.281416694	Down
UBFD1	0.022388864	0.272436468	2.33521588	Up
TFAM	0.022396488	0.272436468	2.36777369	Up
CMTM6	0.02241039	0.272436468	-2.28162693	Down
PTDSS1	0.02244186	0.272436468	2.324585204	Up
RECK	0.022490647	0.272436468	-2.326870777	Down
PHLPP1	0.022519794	0.272436468	2.350218495	Up
FRYL	0.022556312	0.272436468	-2.268179574	Down
ZFR	0.022658787	0.272627185	2.311315517	Up
RND2	0.022667343	0.272627185	2.238223265	Up
ARL4D	0.022826207	0.273962341	2.344698153	Up
XRCC1	0.02310168	0.276688534	-2.286943196	Down
PRDX2	0.023151984	0.276712124	2.372422381	Up
ADAM11	0.023377409	0.278357338	2.334168886	Up
PARP1	0.023389881	0.278357338	2.245178569	Up
COPS8	0.023507474	0.278357338	2.345784306	Up
PPAT	0.023551226	0.278357338	2.274527354	Up
BCL2	0.02357349	0.278357338	-2.403093157	Down
XPOT	0.023581364	0.278357338	2.345503332	Up
ADPRH	0.023739855	0.279651587	2.298776594	Up
AIMP1	0.023886467	0.280382069	2.223044348	Up
NDUFB5	0.023899817	0.280382069	2.232506327	Up
PAFAH1B1	0.024181086	0.282233096	-2.226394817	Down
KCNJ15	0.024230194	0.282233096	-2.275777984	Down
PPIE	0.024278935	0.282233096	2.243811154	Up
PHC2	0.024295752	0.282233096	2.305203496	Up
ANXA2	0.02430409	0.282233096	2.341480303	Up
TPD52L1	0.024427892	0.283096526	2.288402682	Up
APOA1	0.024509592	0.28346952	2.319933887	Up
CPA3	0.024598398	0.283923039	-2.322909976	Down
C1QA	0.024680374	0.284068709	-2.285111448	Down
SNX10	0.024710256	0.284068709	-2.279145553	Down
SUV39H2	0.024870673	0.284739127	2.25714519	Up
NTNG1	0.024924281	0.284739127	-2.321745372	Down
SNCG	0.024937246	0.284739127	-2.338424455	Down
MDH2	0.024971012	0.284739127	2.327999154	Up
CPE	0.025045753	0.284739127	2.270937014	Up
NINJ1	0.025077685	0.284739127	-2.350442565	Down
AIFM1	0.025218558	0.284739127	2.250770513	Up
TOLLIP	0.025269235	0.284739127	2.230073999	Up
SHC1	0.025271797	0.284739127	2.324721101	Up
CREBBP	0.025287205	0.284739127	-2.2553776	Down
PAIP1	0.025334392	0.284739127	2.298551859	Up
PAIP2B	0.025365407	0.284739127	2.232973643	Up
CELF2	0.025555724	0.286150424	-2.265891615	Down
MMP17	0.025591095	0.286150424	2.247688331	Up
PRKD2	0.025765624	0.287484118	-2.342421643	Down
JAM2	0.025837723	0.287484118	2.316989882	Up
ANXA3	0.025866937	0.287484118	-2.293842343	Down
ARAP1	0.025911232	0.287484118	-2.332097296	Down
DOLK	0.026234121	0.290237821	2.291797956	Up
AAK1	0.026304557	0.290237821	-2.205386518	Down
UBA1	0.026376566	0.290237821	2.323777194	Up
BABAM1	0.026474556	0.290237821	2.319782971	Up
SERPINI1	0.026568978	0.290237821	2.213019118	Up
ZFYVE21	0.026577191	0.290237821	2.276024794	Up
WSB1	0.026589698	0.290237821	-2.232719878	Down
KRT18	0.026592499	0.290237821	-2.324337475	Down
CALB1	0.026615695	0.290237821	2.254979428	Up
WDR13	0.026798298	0.291376262	2.260858081	Up
F13A1	0.026821885	0.291376262	-2.251833557	Down
QDPR	0.026891876	0.291583317	2.234191614	Up
P4HB	0.026989925	0.291615205	2.244168183	Up
FGF1	0.026996691	0.291615205	-2.240654014	Down
PARP2	0.027095716	0.292133663	2.301252069	Up
IL10RA	0.027199922	0.292705922	-2.225455099	Down
PEX7	0.0272627	0.292713991	2.276878617	Up
POLDIP2	0.027330179	0.292713991	2.289749493	Up
TBL3	0.027354059	0.292713991	2.303943343	Up
RGS10	0.027566018	0.293888077	-2.191867149	Down
DNAJA3	0.027566445	0.293888077	2.225462623	Up
KHDRBS3	0.02773019	0.295084272	2.25569517	Up
NAP1L4	0.027827725	0.295572777	2.188782393	Up
AMOT	0.02793689	0.295928777	-2.217289721	Down
NMB	0.028004378	0.295928777	2.204803286	Up
INVS	0.028087677	0.295928777	2.222268079	Up
COL13A1	0.02810506	0.295928777	-2.22120191	Down
UBE2Z	0.028119695	0.295928777	2.252192352	Up
SOCS6	0.028286863	0.297141817	2.28086962	Up
MAU2	0.028473643	0.298312196	-2.177850382	Down
IDS	0.028541379	0.298312196	-2.246120539	Down
MAK16	0.028606183	0.298312196	2.191039397	Up
DYNC1H1	0.028606707	0.298312196	-2.2597673	Down
UBE2A	0.028774898	0.299232429	2.169006515	Up
SLC47A1	0.02882924	0.299232429	2.27606585	Up
KCNAB1	0.028878918	0.299232429	-2.271497862	Down
FBRS	0.028904023	0.299232429	-2.208654602	Down
CYP1B1	0.029179888	0.301543064	-2.221559564	Down
SDAD1	0.02930256	0.302167148	2.249285413	Up
CERS2	0.029446125	0.302167148	2.267045253	Up
BIN1	0.029483654	0.302167148	2.212887079	Up
MAPRE1	0.02949309	0.302167148	2.203183657	Up
WFDC2	0.029504181	0.302167148	-2.249183091	Down
CD74	0.029796955	0.304620651	-2.174641408	Down
LANCL2	0.029961526	0.305757104	2.236785122	Up
AIF1	0.030033452	0.305833262	-2.181347039	Down
NEU1	0.03007583	0.305833262	2.203625348	Up
TARDBP	0.030161579	0.305945904	2.201718551	Up
SUPV3L1	0.030193788	0.305945904	2.167676551	Up
FN3K	0.03030084	0.306488177	2.181994898	Up
GABRB3	0.030588909	0.308856272	2.206378053	Up
TGFBI	0.030712291	0.309556098	-2.116551649	Down
ENTPD2	0.030855169	0.310318704	-2.23518073	Down
KLC2	0.03089636	0.310318704	2.213544645	Up
SMARCA2	0.03102931	0.311108231	-2.255334672	Down
CLPP	0.031091209	0.311183871	2.275022944	Up
PSPH	0.031260537	0.312057292	2.240647673	Up
LAPTM5	0.031287491	0.312057292	-2.114515882	Down
HBEGF	0.031539014	0.313997197	-2.196129236	Down
LLGL2	0.031639057	0.313997197	-2.145423802	Down
DTYMK	0.031774613	0.313997197	2.178570367	Up
AP3S1	0.0317831	0.313997197	2.138262877	Up
TAPBP	0.031824064	0.313997197	-2.175521253	Down
NOTCH2	0.031856508	0.313997197	-2.104985099	Down
TGFB2	0.031913782	0.313997197	-2.17503884	Down
MCCC1	0.032036769	0.313997197	2.175048406	Up
CBX7	0.032092125	0.313997197	-2.194203608	Down
MRPS30	0.032148051	0.313997197	2.085529886	Up
SMPD3	0.032271772	0.313997197	-2.188424095	Down
UBA5	0.032308349	0.313997197	2.172045752	Up
HPCAL1	0.03230909	0.313997197	-2.163795563	Down
GPR19	0.032339862	0.313997197	-2.180922465	Down
FAH	0.032522496	0.313997197	2.155851017	Up
TUBB2B	0.032541467	0.313997197	2.153798007	Up
EMG1	0.032627551	0.313997197	2.17063282	Up
EPM2A	0.03265167	0.313997197	2.172289404	Up
FKBP4	0.032672267	0.313997197	2.170941696	Up
TMEM147	0.032760679	0.313997197	2.215560425	Up
PEX14	0.032778917	0.313997197	2.111321114	Up
PUS1	0.032798048	0.313997197	2.197798395	Up
LMAN1	0.032883298	0.313997197	2.168762481	Up
CHD4	0.032917835	0.313997197	-2.163356601	Down
NOC3L	0.032986202	0.313997197	2.170369202	Up
PRMT3	0.033089237	0.313997197	2.128913359	Up
COQ3	0.033096657	0.313997197	2.113663437	Up
SLC18A1	0.033119157	0.313997197	2.141310378	Up
RPS6KA1	0.03318955	0.313997197	-2.167237303	Down
UMPS	0.033197191	0.313997197	2.164969445	Up
ECM1	0.033224344	0.313997197	-2.183775327	Down
PYCARD	0.033237083	0.313997197	-2.161140303	Down
CDH1	0.033400506	0.315021249	-2.227371162	Down
SASH3	0.033616573	0.315176908	-2.158178148	Down
DNMT3A	0.033620077	0.315176908	-2.084531167	Down
TAGLN	0.033624995	0.315176908	-2.21273192	Down
HSD17B11	0.033637221	0.315176908	-2.185093585	Down
IL18	0.033739446	0.315380474	-2.180173888	Down
ABT1	0.033791426	0.315380474	-2.163195991	Down
TTC33	0.033824212	0.315380474	2.132496751	Up
TRIOBP	0.033989926	0.316410282	2.16923926	Up
DCLRE1A	0.034069682	0.316637868	2.089470364	Up
ATOX1	0.034318287	0.318431433	2.18188365	Up
HOXD10	0.034670358	0.32068513	2.131217911	Up
C5AR1	0.034673204	0.32068513	-2.158392076	Down
CETN2	0.03501318	0.323307191	2.091852907	Up
RARA	0.035071937	0.323328241	-2.082922613	Down
SLC29A3	0.035164949	0.323664522	-2.140602996	Down
UCHL1	0.035266921	0.323781559	2.075403728	Up
SCRN3	0.035290776	0.323781559	2.149755553	Up
AFG3L2	0.035505365	0.325229146	2.164684847	Up
PPIC	0.035641604	0.325955564	2.135416381	Up
RAD51C	0.035751388	0.326385203	2.044554174	Up
IFT140	0.035809364	0.326385203	2.145458386	Up
SGSM3	0.035859614	0.326385203	2.163699134	Up
ZNF202	0.036054572	0.32703961	2.106749216	Up
MAPK6	0.036055363	0.32703961	2.133797431	Up
AFF1	0.036102888	0.32703961	-2.086380407	Down
LGMN	0.036166893	0.327101836	-2.156904552	Down
STK24	0.036224252	0.327103857	2.08388584	Up
NIPBL	0.036365763	0.327864559	-2.158330692	Down
VAMP4	0.03650845	0.328198367	2.084848426	Up
SCRIB	0.036517443	0.328198367	2.118509121	Up
UNG	0.036590292	0.328337649	2.19364991	Up
SHCBP1	0.036950675	0.329981384	2.090618521	Up
CNTFR	0.037044606	0.329981384	2.075935879	Up
STAP1	0.037121256	0.329981384	-2.107620562	Down
ACOT7	0.037187803	0.329981384	2.103923524	Up
ETFDH	0.037229869	0.329981384	2.11743027	Up
DDX3X	0.037299383	0.329981384	-2.125281154	Down
LMCD1	0.03737419	0.329981384	2.112470666	Up
FOXO4	0.037374497	0.329981384	-2.02215518	Down
P2RY14	0.037391258	0.329981384	-2.11365994	Down
IMMT	0.037399363	0.329981384	2.053429227	Up
PARL	0.037479081	0.329981384	2.123516016	Up
ATP9B	0.037548249	0.329981384	2.111685705	Up
ALCAM	0.037548433	0.329981384	-2.044012432	Down
PLCB1	0.037580413	0.329981384	2.166368991	Up
GPATCH1	0.037882913	0.33184186	2.07502536	Up
ARID5A	0.037908223	0.33184186	-2.158435803	Down
ATP6V0E2	0.037985769	0.332013021	2.074225563	Up
XPO7	0.038143189	0.332880725	-2.094554484	Down
DDX49	0.038238189	0.33295999	2.152813022	Up
BMP7	0.038276107	0.33295999	-2.045511949	Down
ADM	0.038364446	0.33295999	-2.128355483	Down
LAP3	0.038415024	0.33295999	-2.087731692	Down
IGSF6	0.038462502	0.33295999	-2.044670568	Down
TLN1	0.038509044	0.33295999	-2.102516204	Down
RARRES2	0.038599652	0.33295999	2.177124083	Up
IRF9	0.038617543	0.33295999	-2.127605162	Down
SLC6A8	0.038754706	0.33364014	2.074193656	Up
SNAP29	0.038928667	0.334634566	2.084608123	Up
LSP1	0.039085533	0.335479273	-2.057753642	Down
C1QB	0.039163544	0.335645644	-2.101953554	Down
KIF13A	0.039332859	0.336157362	2.128922648	Up
DOK3	0.039435097	0.336157362	-2.080619636	Down
SGTA	0.039446314	0.336157362	2.122670508	Up
CAP1	0.039552098	0.336157362	2.085854699	Up
MUC1	0.039712754	0.336157362	-2.156258232	Down
INTS5	0.039790739	0.336157362	2.086889898	Up
KCNJ5	0.039838003	0.336157362	-2.139485297	Down
FKBP1A	0.039886823	0.336157362	2.107905293	Up
INHA	0.039917012	0.336157362	2.165063338	Up
MBNL3	0.039980414	0.336157362	2.055569756	Up
TMEM168	0.040002791	0.336157362	2.113376922	Up
ARHGEF3	0.04000996	0.336157362	-2.036289044	Down
OGFR	0.040044429	0.336157362	-2.100909352	Down
AIDA	0.040070118	0.336157362	2.096275609	Up
FAM193B	0.040160057	0.336157362	-2.022652729	Down
TDP2	0.040162731	0.336157362	-2.099707069	Down
AMPD3	0.040375796	0.337447347	-2.090740431	Down
ATG2A	0.040657569	0.338568613	-2.103500447	Down
KRT19	0.040717376	0.338568613	-2.111683614	Down
GRTP1	0.040773128	0.338568613	2.126933721	Up
CDADC1	0.040817649	0.338568613	2.022924363	Up
CDK5RAP1	0.040868113	0.338568613	2.0048186	Up
MED16	0.040904027	0.338568613	2.043133635	Up
PSMD14	0.040980031	0.338568613	2.067008634	Up
AMZ2	0.040983065	0.338568613	2.051881888	Up
MRPS11	0.041108494	0.339115457	2.099905121	Up
KDELR3	0.041412738	0.340800252	2.115790112	Up
F3	0.041431786	0.340800252	-2.082893997	Down
IFRD2	0.041671371	0.342279193	2.131811269	Up
SEC22A	0.04178543	0.342724335	2.052962043	Up
LCP2	0.04184849	0.342750512	-2.030130847	Down
IL2RB	0.04200889	0.343572711	-2.077627692	Down
LMAN2	0.042204227	0.344677884	2.123620494	Up
RNF144A	0.042470083	0.346139745	1.992695809	Up
ADCY3	0.042572624	0.346139745	-2.069497912	Down
LTBP1	0.04278772	0.346139745	2.061516156	Up
PRKAB1	0.042843739	0.346139745	1.992948252	Up
TIMM44	0.04292297	0.346139745	2.137977347	Up
TANK	0.042978207	0.346139745	-2.053643592	Down
EIF3M	0.042999451	0.346139745	2.098191332	Up
IDH3A	0.043040445	0.346139745	2.115309339	Up
SETD4	0.043045783	0.346139745	2.019208183	Up
MTIF2	0.043153068	0.346139745	2.044585685	Up
PDE6D	0.043204061	0.346139745	2.04498096	Up
RBBP7	0.043266058	0.346139745	2.031241057	Up
ATP8A1	0.04347171	0.346139745	-2.045759414	Down
UTP6	0.043491336	0.346139745	2.042682489	Up
SH3GL3	0.043563284	0.346139745	2.069696348	Up
OGFRL1	0.043765527	0.346139745	-2.11346915	Down
SEMA4G	0.043769831	0.346139745	2.002810476	Up
ABI3BP	0.043790439	0.346139745	-2.076994948	Down
ADI1	0.043825866	0.346139745	2.036877151	Up
PDE8A	0.043843932	0.346139745	2.076405828	Up
SLC31A2	0.043875228	0.346139745	-2.02052736	Down
HMBS	0.04388379	0.346139745	1.960776925	Up
GADD45G	0.043886969	0.346139745	2.038119534	Up
EMP1	0.043941649	0.346139745	-2.048687314	Down
SYNGR3	0.044005433	0.346139745	2.020881172	Up
IGF2BP3	0.0440099	0.346139745	-2.043337062	Down
KPNA1	0.044030475	0.346139745	2.045716653	Up
CENPN	0.044076135	0.346139745	2.072876637	Up
SLC12A7	0.044144935	0.346160249	-2.027575105	Down
RRAS2	0.044242804	0.346160249	2.053015845	Up
RNF4	0.04435719	0.346160249	1.960443766	Up
DEDD	0.044420265	0.346160249	2.05136929	Up
NPRL2	0.044431868	0.346160249	2.058798088	Up
TXN2	0.04445218	0.346160249	2.048491216	Up
ORC5	0.044540238	0.346160249	2.011637991	Up
SLC6A9	0.044562463	0.346160249	1.968317404	Up
GM2A	0.044667326	0.346502675	2.039914329	Up
PTAFR	0.044727594	0.346502675	-1.997292357	Down
SH3BP4	0.044799459	0.346590407	-2.093700765	Down
FGFR1	0.044880042	0.346745261	-2.030347588	Down
SF3B5	0.044952747	0.346838917	2.050746788	Up
DOLPP1	0.045247778	0.348593909	2.04103911	Up
MYO9B	0.045340386	0.348593909	-2.063522641	Down
STK17B	0.045362875	0.348593909	-2.017247414	Down
MXRA8	0.045493921	0.349132304	-1.994420699	Down
NFKB2	0.045628789	0.349698552	-2.084161315	Down
BNIP1	0.046116106	0.350990492	2.055002533	Up
SLC39A8	0.046144706	0.350990492	-1.982553339	Down
CD82	0.046197131	0.350990492	-2.035588665	Down
TACC3	0.046229676	0.350990492	-2.020418646	Down
KLF5	0.046239074	0.350990492	-2.004019782	Down
CUL9	0.046310925	0.350990492	-1.990176926	Down
RYR1	0.046331603	0.350990492	2.065827891	Up
TRIM62	0.046369007	0.350990492	-2.034804463	Down
C3AR1	0.046380505	0.350990492	-2.021846552	Down
C1GALT1	0.046481803	0.350990492	-2.001260917	Down
SCN3A	0.046508695	0.350990492	2.04338123	Up
PKP4	0.046580268	0.350990492	2.038982151	Up
PTK2B	0.046639757	0.350990492	-2.101425976	Down
ECI1	0.046664829	0.350990492	1.97871199	Up
DDX6	0.046716988	0.350990492	-2.02107687	Down
CDC73	0.04685857	0.351540447	2.034097959	Up
NOL7	0.046912996	0.351540447	2.04516023	Up
MKRN2	0.047317292	0.354106528	1.985356888	Up
PHB2	0.047724338	0.356475569	2.047772963	Up
NCOA3	0.047758386	0.356475569	-2.065176276	Down
LRRC1	0.047859512	0.356765245	2.018533587	Up
MGAT2	0.048055957	0.357482	2.006623392	Up
JAM3	0.048087998	0.357482	1.988124725	Up
CBX6	0.048143125	0.357482	-2.028869745	Down
P4HA1	0.048275344	0.357482	1.970205411	Up
ACVRL1	0.048296072	0.357482	1.987506785	Up
MYO1B	0.048330318	0.357482	2.039181342	Up
ARRB2	0.048445216	0.357869502	-2.017973554	Down
IFT57	0.048541856	0.358121293	2.002621144	Up
SH3YL1	0.048882606	0.360171067	-1.941793136	Down
EPS15L1	0.04900295	0.360444748	1.996205762	Up
BSPRY	0.049162386	0.360444748	1.961968454	Up
PICALM	0.049201201	0.360444748	-1.948207694	Down
CDH6	0.049207781	0.360444748	1.994769703	Up
NPR2	0.049365247	0.360444748	2.05420138	Up
MRPS2	0.049393418	0.360444748	2.002308502	Up
CLDN1	0.049418612	0.360444748	2.037902044	Up
VPS28	0.049515927	0.360444748	-2.007554935	Down
ECHDC3	0.049586158	0.360444748	2.015409106	Up
DCAF15	0.049613896	0.360444748	-1.991599451	Down
TEK	0.049619934	0.360444748	1.99247015	Up
CACNA2D3	0.049675267	0.360444748	-1.979103129	Down
CIAPIN1	0.049905911	0.361659922	2.007868955	Up
PSMD8	0.049975538	0.361706646	2.039295153	Up
