# Supplementary material for: The PNA mouse may be the best animal model of polycystic ovary syndrome
Source: Front Endocrinol (Lausanne). 2022 Aug 8;13:950105. doi: 10.3389/fendo.2022.950105 (PMC9393894; doi:10.3389/fendo.2022.950105)
Supplement: Supplementary file 9 [file Table_3.csv]

Supplementary table 3 134 of the pathways enriched in PNA mice were shared with the patient.
ID	ONTOLOGY	Description	GeneRatio	BgRatio	P-value	P-adjust	Gene Count	FDR	Geness
GO:0042110	BP	T cell activation	83/1558	464/18670	2.06E-11	2.47E-08	83	7.607303047	MAFB,SDC4,GLMN,PTPN2,TNFRSF1B,PRKAR1A,CD86,TGFB1,FCER1G,RAC2,PTPRC,CORO1A,CLPTM1,PTPN11,LGALS3,CD3G,LEF1,IL7R,CLEC7A,BAX,SEMA4A,SASH3,ICAM1,AIF1,P2RX7,CASP3,EBI3,STAT3,TNFRSF21,CDK6,JAK3,CD74,ZBTB7B,HFE,PAWR,MAP3K8,APBB1IP,CD3E,RELB,LCP1,EFNB1,ITGAL,CD300A,PTPN6,IL2RA,IL18,TRAF6,STAT6,IL1B,MSN,FYN,TNFSF11,VAV1,DPP4,RUNX3,BATF,WNT4,JMJD6,IL1RL2,PRDM1,PRKCQ,EGR3,RSAD2,PSMB10,PIK3R1,ZMIZ1,PKNOX1,ANX…
GO:0070482	BP	response to oxygen levels	74/1558	394/18670	2.45E-11	2.47E-08	74	7.607303047	TMBIM6,PPARA,KCNK2,TGFBR3,TLR2,PSMC6,PDGFRB,SFRP1,PLOD1,TGFB1,KCNMB1,BMP7,HIPK2,CYBB,HMOX1,TRPC6,GATA6,PPARG,PICK1,STC1,SLC11A2,ARNT,PHB2,PAM,CBFA2T3,DNMT3B,PSMD12,ICAM1,PSMA4,CASP3,HP1BP3,PSMB8,CCNA2,HDAC2,PLAU,SUV39H2,ATP1B1,HIF3A,ARNT2,FOXO1,PSMD3,PSMA2,CCNB1,USP19,NFE2L2,TGFB3,SLC2A4,PSMC1,ATP6AP1,CITED2,LIMD1,MTHFR,CDK4,DPP4,ADORA1,CACNB3,KCNMA1,SOD3,PSMF1,PPARD,TGFB2,PSMD14,PSMA5,ADM,PSMB10…
GO:0007159	BP	leukocyte cell-cell adhesion	65/1558	337/18670	1.26E-10	6.94E-08	65	7.15864053	SDC4,PPARA,GLMN,PTPN2,PRKAR1A,CD86,TGFB1,RAC2,PTPRC,BMP7,CORO1A,PTPN11,LGALS3,IL7R,PTAFR,SASH3,ICAM1,AIF1,TNIP1,CASP3,EBI3,TNFRSF21,JAK3,CD74,ZBTB7B,HFE,PAWR,MAP3K8,ITGB7,CD3E,EFNB1,ITGAL,CD300A,PTPN6,IL2RA,IL18,TRAF6,RELA,IL1B,ITGB1,MSN,FYN,TNFSF11,VAV1,DPP4,RUNX3,IL1RL2,STK10,PRKCQ,EGR3,NFAT5,NT5E,PIK3R1,ZMIZ1,ANXA1,DUSP22,CD4,CCL2,CTLA4,DLG1,HLX,GPNMB,APOA4,ADA,AP3D1
GO:0035690	BP	cellular response to drug	69/1558	369/18670	1.42E-10	7.17E-08	69	7.144480844	AXL,UMPS,ZNF277,SFRP1,TGFB1,KCNMB1,GPLD1,PDCD10,FOLR2,PPIF,CYBB,HMOX1,TRPC6,KCNE2,HSP90AB1,USP8,CHRM3,DNMT3B,PTAFR,KDR,FDX1,ICAM1,ECT2,AIF1,P2RX7,MAPK1,CCNA2,CTNNA1,RBM22,HDAC2,BLM,PDE8A,PAWR,FOXO1,LCN2,NFE2L2,PDE4A,MEF2C,STK25,RELA,STAT6,IL1B,FYN,EZH2,ADCY3,NFKB1,CDK4,GNA15,BCL11A,CFTR,SLC31A1,RAP2A,STAR,NCOA1,KLF2,PPAT,DNMT3A,P2RX4,TFAP4,EDN1,ANXA1,CHRNB2,BRCA1,RYR3,NQO1,PCK2,DCPS,VIM,CHRM4
GO:0022407	BP	regulation of cell-cell adhesion	73/1558	403/18670	1.89E-10	8.16E-08	73	7.088309841	PCDH8,SDC4,PPARA,GLMN,PTPN2,PRKAR1A,YTHDF2,CD86,TGFB1,PTPRC,BMP7,CORO1A,PTPN11,LGALS3,LEF1,IL7R,EPHA7,PTAFR,SASH3,ICAM1,AIF1,PODXL,CASP3,EBI3,TNFRSF21,MINK1,JAK3,CD74,ZBTB7B,MBP,HFE,PAWR,MAP3K8,CD3E,EFNB1,CD300A,PTPN6,IL2RA,IL18,TRAF6,RELA,KIFAP3,IL1B,FYN,TNFSF11,C1QTNF1,CITED2,VAV1,DPP4,RUNX3,WNT4,GTPBP4,IL1RL2,PTPRU,PRKCQ,EGR3,NFAT5,PIK3R1,SPINT2,ZMIZ1,ANXA1,DUSP22,SERPINE2,CD4,CCL2,CTLA4,DLG1,…
GO:0045785	BP	positive regulation of cell adhesion	73/1558	403/18670	1.89E-10	8.16E-08	73	7.088309841	SDC4,STX3,DOCK5,CD86,SFRP1,EMID1,TGFB1,PTPRC,CDH13,BAG4,BMP7,CORO1A,CIB1,PTPN11,MYOC,DUSP26,IL7R,PTAFR,SASH3,KDR,ICAM1,IFT74,AIF1,PODXL,EBI3,CALR,CDK6,TPM1,JAK3,CD74,ZBTB7B,MAP3K8,APBB1IP,CD3E,EFNB1,PTPN6,IL2RA,IL18,TRAF6,RELA,RREB1,KIFAP3,EMILIN1,PTPRJ,IL1B,FYN,TNFSF11,CITED2,VAV1,DPP4,RUNX3,WNT4,PRKD2,EGFL6,IL1RL2,PTPRU,TGFB2,PRKCQ,EGR3,NFAT5,PIK3R1,ZMIZ1,ANXA1,CD4,GSK3B,CCL2,HSD17B12,CTLA4,HLX…
GO:0036293	BP	response to decreased oxygen levels	68/1558	370/18670	4.19E-10	1.49E-07	68	6.826813732	TMBIM6,PPARA,KCNK2,TGFBR3,TLR2,PSMC6,SFRP1,PLOD1,TGFB1,KCNMB1,BMP7,HIPK2,CYBB,HMOX1,TRPC6,GATA6,PICK1,STC1,SLC11A2,ARNT,PHB2,PAM,CBFA2T3,DNMT3B,PSMD12,ICAM1,PSMA4,CASP3,HP1BP3,PSMB8,CCNA2,PLAU,SUV39H2,ATP1B1,HIF3A,ARNT2,PSMD3,PSMA2,CCNB1,USP19,NFE2L2,TGFB3,SLC2A4,PSMC1,CITED2,LIMD1,MTHFR,DPP4,ADORA1,CACNB3,KCNMA1,SOD3,PSMF1,PPARD,TGFB2,PSMD14,PSMA5,ADM,PSMB10,DNMT3A,ITPR1,EDN1,KCNK3,MMP2,CHRNB2,C…
GO:0001666	BP	response to hypoxia	66/1558	359/18670	7.47E-10	2.26E-07	66	6.645891561	TMBIM6,PPARA,KCNK2,TGFBR3,TLR2,PSMC6,SFRP1,PLOD1,TGFB1,KCNMB1,BMP7,HIPK2,CYBB,HMOX1,TRPC6,GATA6,STC1,SLC11A2,ARNT,PHB2,PAM,CBFA2T3,DNMT3B,PSMD12,ICAM1,PSMA4,CASP3,HP1BP3,PSMB8,CCNA2,PLAU,SUV39H2,ATP1B1,HIF3A,ARNT2,PSMD3,PSMA2,CCNB1,USP19,NFE2L2,TGFB3,SLC2A4,PSMC1,CITED2,LIMD1,MTHFR,DPP4,ADORA1,KCNMA1,SOD3,PSMF1,PPARD,TGFB2,PSMD14,PSMA5,ADM,PSMB10,DNMT3A,ITPR1,EDN1,KCNK3,MMP2,CHRNB2,CD38,SLC9A1,ADA
GO:0048545	BP	response to steroid hormone	67/1558	385/18670	5.78E-09	9.33E-07	67	6.030118356	SLIT3,RB1,TADA3,PPARA,TLR2,VDR,AGL,SFRP1,TGFB1,BMP7,ATP1A1,CYBB,LEF1,ACSBG1,PPARG,STC1,USP8,PHB2,PAM,DNMT3B,PTAFR,ICAM1,NCOR2,AIF1,CNOT2,NR2F6,CASP3,CALR,ESR2,ESRRA,FOXO1,TSPO,ENG,HEYL,NR5A2,CDO1,PFKFB1,DDRGK1,TGFB3,ABHD2,RELA,CDK7,SPP1,NTRK3,ZBTB7A,TRIP4,PPARD,STAR,PTPRU,TGFB2,PARP1,NCOA1,ADM,TFAP4,EDN1,ANXA1,NR5A1,RBFOX2,BRCA1,NCOA2,CD38,PCK2,NR0B1,RXRB,BMP6,SDC1,ATP1A3
GO:0001101	BP	response to acid chemical	61/1558	343/18670	1.21E-08	1.42E-06	61	5.847711656	TMBIM6,SH3BP4,TGFBR3,TLR2,DHFR,PDGFRB,TNC,SFRP1,HSD17B2,KCNMB1,FOLR2,CYBB,ASNS,CHUK,PPARG,TESC,PHB2,LRAT,LDLR,WNT6,PTAFR,GNPAT,KDR,ICAM1,WNT11,CASP3,P2RY6,HDAC2,IPO5,FOXO1,GSS,HOXA2,GDAP1,PTGFR,CCNB1,CDO1,ADNP2,RELA,RBP4,FYN,NTRK3,PDGFC,MGMT,DHODH,MTHFR,CDK4,BCL11A,COL18A1,NCOA1,KLF2,DNMT3A,EDN1,MMP2,ZEB1,PDK4,CD38,NQO1,RXRB,BMP6,PTGES,WNT5A
GO:0043312	BP	neutrophil degranulation	78/1558	485/18670	1.28E-08	1.46E-06	78	5.835647144	ATP6V0A1,TLR2,TNFRSF1B,TYROBP,CD53,CTSB,CREG1,AGL,C3AR1,CTSC,FCER1G,PTPRC,MME,MMP9,MAGT1,STXBP2,TUBB,CD14,C3,CCT2,LGALS3,CYBB,ACLY,HSP90AB1,PLD1,RAP2B,PSMD12,PTAFR,CTSS,ENPP4,MAPK1,SNAP29,MVP,BST1,DNASE1L1,CAND1,ADAM10,PLAU,XRCC6,CFP,CPNE3,FGR,PSMD3,LCN2,ITGAL,KPNB1,CD300A,PSMA2,PTPN6,PGRMC1,DSN1,PTPRB,PRDX4,PTPRJ,CSTB,ITGAX,DYNC1LI1,NFKB1,ANPEP,ATP6AP2,C5AR1,COMMD9,DOK3,CAPN1,GMFG,PSMD14,STK10,G…
GO:0043434	BP	response to peptide hormone	72/1558	436/18670	1.53E-08	1.66E-06	72	5.779891912	ATP6V1B2,PPARA,ENPP1,TGFBR3,ATP6V0A1,TLR2,EIF2B1,PTPN2,PRKAR1A,TSC2,TGFB1,BMP7,GPLD1,PTPN11,PXN,CYBB,LPIN1,PLN,ADCY9,CHUK,PPARG,MYO5A,ATP6V1H,PHEX,PRKAR1B,ICAM1,GRB14,INHBB,STAT3,CCNA2,PLA2G1B,JAK3,ZBTB7B,LRP6,ESRRA,AP3S1,FOXO1,PTPRE,NFE2L2,CDO1,PFKFB1,RELA,STAT6,ATP6V1E1,IL1B,CYP11A1,SLC2A4,FYN,VAMP2,ADCY3,ATP6AP1,NFKB1,ADIPOR1,CDK4,PRKCB,MYO1C,STAR,PARP1,PRKCQ,ADM,PPAT,EDNRB,PIK3R1,EDN1,ANXA1,N…
GO:0002283	BP	neutrophil activation involved in immune response	78/1558	488/18670	1.68E-08	1.78E-06	78	5.749579998	ATP6V0A1,TLR2,TNFRSF1B,TYROBP,CD53,CTSB,CREG1,AGL,C3AR1,CTSC,FCER1G,PTPRC,MME,MMP9,MAGT1,STXBP2,TUBB,CD14,C3,CCT2,LGALS3,CYBB,ACLY,HSP90AB1,PLD1,RAP2B,PSMD12,PTAFR,CTSS,ENPP4,MAPK1,SNAP29,MVP,BST1,DNASE1L1,CAND1,ADAM10,PLAU,XRCC6,CFP,CPNE3,FGR,PSMD3,LCN2,ITGAL,KPNB1,CD300A,PSMA2,PTPN6,PGRMC1,DSN1,PTPRB,PRDX4,PTPRJ,CSTB,ITGAX,DYNC1LI1,NFKB1,ANPEP,ATP6AP2,C5AR1,COMMD9,DOK3,CAPN1,GMFG,PSMD14,STK10,G…
GO:0042119	BP	neutrophil activation	79/1558	498/18670	1.91E-08	1.84E-06	79	5.735182177	ATP6V0A1,TLR2,TNFRSF1B,TYROBP,CD53,CTSB,CREG1,AGL,C3AR1,CTSC,FCER1G,PTPRC,MME,MMP9,MAGT1,STXBP2,TUBB,CD14,C3,CCT2,LGALS3,CYBB,ACLY,HSP90AB1,PLD1,RAP2B,PSMD12,PTAFR,CTSS,ENPP4,MAPK1,SNAP29,MVP,BST1,DNASE1L1,CAND1,ADAM10,PLAU,XRCC6,CFP,CPNE3,FGR,PSMD3,LCN2,ITGAL,KPNB1,CD300A,PSMA2,PTPN6,PGRMC1,IL18,DSN1,PTPRB,PRDX4,PTPRJ,CSTB,ITGAX,DYNC1LI1,NFKB1,ANPEP,ATP6AP2,C5AR1,COMMD9,DOK3,CAPN1,GMFG,PSMD14,ST…
GO:0002446	BP	neutrophil mediated immunity	79/1558	499/18670	2.09E-08	1.90E-06	79	5.721246399	ATP6V0A1,TLR2,TNFRSF1B,TYROBP,CD53,CTSB,CREG1,AGL,C3AR1,CTSC,FCER1G,PTPRC,MME,MMP9,MAGT1,STXBP2,TUBB,CD14,C3,CCT2,LGALS3,CYBB,ACLY,HSP90AB1,PLD1,RAP2B,PSMD12,PTAFR,CTSS,ENPP4,MAPK1,SNAP29,MVP,BST1,DNASE1L1,PLA2G1B,CAND1,ADAM10,PLAU,XRCC6,CFP,CPNE3,FGR,PSMD3,LCN2,ITGAL,KPNB1,CD300A,PSMA2,PTPN6,PGRMC1,DSN1,PTPRB,PRDX4,PTPRJ,CSTB,ITGAX,DYNC1LI1,NFKB1,ANPEP,ATP6AP2,C5AR1,COMMD9,DOK3,CAPN1,GMFG,PSMD14…
GO:0031667	BP	response to nutrient levels	79/1558	499/18670	2.09E-08	1.90E-06	79	5.721246399	TMBIM6,PPARA,FES,CADPS2,PPM1D,VDR,CDKN2B,AGL,ADIPOR2,TNC,SFRP1,TGFB1,BMP7,FOLR2,CYBB,HMOX1,ASNS,PPARG,PICK1,STC1,LRAT,LDLR,PHEX,DNMT3B,GNPAT,ICAM1,P2RX7,INHBB,WNT11,MAPK1,EIF2AK2,HMGCS1,HFE,CD3E,FOXO1,TSPO,LCN2,GSS,SREBF2,GDAP1,APOE,JUN,ADRB1,NFE2L2,PFKFB1,RELA,SPP1,IL1B,FYN,PRKD1,MGMT,HMGCR,DHODH,MTHFR,ENSA,GLUL,CACNB3,WNT4,BCL11A,MTMR3,PPARD,ULK1,STAR,NCOA1,ADM,DNMT3A,P2RX4,WIPI2,CD4,PDK4,ATF3,…
GO:1903037	BP	regulation of leukocyte cell-cell adhesion	55/1558	304/18670	3.43E-08	2.77E-06	55	5.557520231	SDC4,PPARA,GLMN,PTPN2,PRKAR1A,CD86,TGFB1,PTPRC,CORO1A,PTPN11,LGALS3,IL7R,PTAFR,SASH3,ICAM1,AIF1,CASP3,EBI3,TNFRSF21,JAK3,CD74,ZBTB7B,HFE,PAWR,MAP3K8,CD3E,EFNB1,CD300A,PTPN6,IL2RA,IL18,TRAF6,RELA,IL1B,FYN,TNFSF11,VAV1,DPP4,RUNX3,IL1RL2,PRKCQ,EGR3,NFAT5,PIK3R1,ZMIZ1,ANXA1,DUSP22,CD4,CCL2,CTLA4,DLG1,HLX,GPNMB,ADA,AP3D1
GO:0051098	BP	regulation of binding	63/1558	373/18670	5.20E-08	3.99E-06	63	5.399027104	TMBIM6,RB1,PPARA,TGFBR3,CRTAC1,SOX11,HEY1,LDLRAP1,TGFB1,HIP1R,AMFR,STK3,MMP9,SMARCD3,HIPK2,LGALS3,LEF1,HMOX1,PLN,PPARG,HSP90AB1,FBXW7,MAPRE1,BAX,GMNN,HEY2,DNAJB2,HDAC2,AURKA,HFE,KDM1A,AURKB,AKTIP,PLK1,APOE,JUN,TEX14,DDRGK1,MEF2C,CTNNBIP1,TRAF6,RUVBL2,MAU2,STMN1,ADD1,DERL1,ZBTB7A,TNFSF11,SPON1,CSNK1A1,GAS8,GTPBP4,ZBTB7C,PARP1,TFAP4,TFIP11,CDK5,GSK3B,MAPRE3,NUCKS1,ARF6,WNT5A,PER2
GO:1901653	BP	cellular response to peptide	64/1558	385/18670	7.51E-08	5.15E-06	64	5.288192771	ATP6V1B2,ENPP1,ATP6V0A1,PTPN2,PRKAR1A,TSC2,TGFB1,GPLD1,PTPN11,PXN,LPIN1,ADCY9,PPARG,MYO5A,ATP6V1H,PRKAR1B,ICAM1,GRB14,LGMN,CACNB1,INHBB,STAT3,CCNA2,PLA2G1B,JAK3,ZBTB7B,ESRRA,AP3S1,FOXO1,PTPRE,NFE2L2,RELA,STAT6,ATP6V1E1,IL1B,CYP11A1,SLC2A4,FYN,VAMP2,ADCY3,ATP6AP1,NFKB1,ADIPOR1,CDK4,PRKCB,MYO1C,STAR,PARP1,TLR4,PRKCQ,KLF2,PPAT,PIK3R1,EDN1,CDK5,TREM2,GSK3B,PDK4,RAB31,PCK2,SLC9A1,NUCKS1,VIM,ATP1A3
GO:0007599	BP	hemostasis	58/1558	341/18670	1.37E-07	8.21E-06	58	5.085656843	AXL,PAPSS2,SERPING1,PRKAR1A,MYL9,FCER1G,PTPN11,AKAP10,MERTK,TRPC6,GATA6,THBD,F2R,EHD3,LCP2,RAP2B,PRKAR1B,P2RX7,VAV2,ENPP4,MAPK1,HDAC2,GATA2,CAPZA2,PLAU,KDM1A,CLIC1,YWHAZ,APOE,PTPN6,NFE2L2,GNA14,PLCG2,DOCK6,MAFK,ITPR3,FYN,PLEK,C1QTNF1,TEC,AKAP1,VAV1,PRKCB,GNA15,TFPI2,TLR4,PRKCQ,ITPR1,P2RX4,LMAN1,PIK3R1,EDN1,RAD51C,SERPINE2,HMG20B,FLI1,P2RX6,HPS4
GO:0048732	BP	gland development	69/1558	434/18670	1.39E-07	8.26E-06	69	5.083019953	MAFB,LMO4,TGFBR3,RPS6KA1,UMPS,CSF1R,ARHGAP35,VDR,TNC,SFRP1,TGFB1,BMP7,XDH,LEF1,HMOX1,GATA6,ASNS,PHB2,PAM,FBXW7,WLS,LSR,BAX,NCOR2,WNT11,MAPK1,HMGCS1,ZBTB7B,AURKA,GATA2,HFE,LRP6,SCRIB,TSPO,JUN,E2F8,DEAF1,CDO1,TGFB3,RELA,RREB1,STAT6,BRCA2,MSN,EZH2,MGMT,TNFSF11,DHODH,CITED2,TBX3,LRP5,WNT4,PTCD2,CAPN1,TGFB2,NCOA1,PPAT,ANXA1,ELF3,SERPINE2,NR5A1,NFIB,HLX,PCK2,CSF1,NR0B1,ADA,ARF6,WNT5A
GO:0022409	BP	positive regulation of cell-cell adhesion	47/1558	255/18670	1.90E-07	1.05E-05	47	4.978810701	CD86,TGFB1,PTPRC,BMP7,CORO1A,PTPN11,IL7R,PTAFR,SASH3,ICAM1,AIF1,PODXL,EBI3,JAK3,CD74,ZBTB7B,MAP3K8,CD3E,EFNB1,PTPN6,IL2RA,IL18,TRAF6,RELA,KIFAP3,IL1B,FYN,TNFSF11,CITED2,VAV1,DPP4,RUNX3,IL1RL2,PTPRU,PRKCQ,EGR3,NFAT5,PIK3R1,ZMIZ1,ANXA1,CD4,CCL2,CTLA4,HLX,ADA,WNT5A,AP3D1
GO:0007596	BP	blood coagulation	57/1558	336/18670	1.92E-07	1.05E-05	57	4.978810701	AXL,PAPSS2,SERPING1,PRKAR1A,MYL9,FCER1G,PTPN11,AKAP10,MERTK,TRPC6,GATA6,THBD,F2R,EHD3,LCP2,RAP2B,PRKAR1B,P2RX7,VAV2,ENPP4,MAPK1,HDAC2,GATA2,CAPZA2,PLAU,KDM1A,CLIC1,YWHAZ,APOE,PTPN6,NFE2L2,GNA14,PLCG2,DOCK6,MAFK,ITPR3,FYN,PLEK,C1QTNF1,TEC,AKAP1,VAV1,PRKCB,GNA15,TFPI2,TLR4,PRKCQ,ITPR1,P2RX4,LMAN1,PIK3R1,EDN1,RAD51C,SERPINE2,HMG20B,P2RX6,HPS4
GO:0030100	BP	regulation of endocytosis	50/1558	281/18670	2.42E-07	1.28E-05	50	4.89279003	AXL,GPC3,TLR2,LDLRAP1,TSC2,TGFB1,FCER1G,PTPRC,HIP1R,CDH13,CD14,C3,LGALS3,MERTK,MTMR2,PPARG,SCARB1,SNAP91,PICK1,CLEC7A,IL2RG,PPP3CC,CALR,SNCA,GATA2,MFGE8,HFE,FGR,SCRIB,SFRP4,CD300A,EHD4,APOE,CLU,PLCG2,SH3GL3,PTPRJ,IL1B,SLC2A4,RAB20,PRKD1,STAP1,IL2RB,PPT1,HIP1,TREM2,CCL2,RAB31,ARF6,WNT5A
GO:1903829	BP	positive regulation of cellular protein localization	55/1558	324/18670	3.06E-07	1.48E-05	55	4.829738285	TRIM8,SEC16A,STX3,CCT4,TYROBP,USP36,TGFB1,FCER1G,RAC2,PPP3R1,CIB1,PDCD10,CCT3,CCT2,LGALS3,HSP90AB1,FBXW7,CCT5,ECT2,PPP3CC,MAPK1,GPSM2,SAE1,RBM22,IPO5,BAP1,PLK1,VIL1,SREBF2,YWHAZ,DDRGK1,IL1B,ANP32B,ITGB1,MSN,FYN,CEP250,CCT7,VAMP2,MAVS,GAS8,CACNB3,MYO1C,NUMA1,PARP1,HCLS1,EDEM1,PIK3R1,CDK5,TREM2,GSK3B,DLG1,SH3GLB1,ARF6,HPS4
GO:0045807	BP	positive regulation of endocytosis	33/1558	153/18670	3.22E-07	1.55E-05	33	4.809668302	AXL,GPC3,LDLRAP1,FCER1G,PTPRC,HIP1R,CD14,C3,MERTK,PPARG,PICK1,CLEC7A,IL2RG,PPP3CC,CALR,SNCA,GATA2,MFGE8,HFE,SFRP4,APOE,CLU,PLCG2,PTPRJ,IL1B,STAP1,IL2RB,PPT1,HIP1,TREM2,CCL2,RAB31,WNT5A
GO:0050817	BP	coagulation	57/1558	342/18670	3.51E-07	1.63E-05	57	4.787812396	AXL,PAPSS2,SERPING1,PRKAR1A,MYL9,FCER1G,PTPN11,AKAP10,MERTK,TRPC6,GATA6,THBD,F2R,EHD3,LCP2,RAP2B,PRKAR1B,P2RX7,VAV2,ENPP4,MAPK1,HDAC2,GATA2,CAPZA2,PLAU,KDM1A,CLIC1,YWHAZ,APOE,PTPN6,NFE2L2,GNA14,PLCG2,DOCK6,MAFK,ITPR3,FYN,PLEK,C1QTNF1,TEC,AKAP1,VAV1,PRKCB,GNA15,TFPI2,TLR4,PRKCQ,ITPR1,P2RX4,LMAN1,PIK3R1,EDN1,RAD51C,SERPINE2,HMG20B,P2RX6,HPS4
GO:0001503	BP	ossification	63/1558	398/18670	5.65E-07	2.36E-05	63	4.627087997	GPC3,FZD1,SRGN,ENPP1,ACVR1,SOX11,WWTR1,TNC,SFRP1,TGFB1,CHRDL1,BMP7,GPLD1,CTSK,MYOC,LEF1,STC1,EXT1,PHEX,KAZALD1,P2RX7,WNT11,MAPK1,ADAR,ASPN,TOB1,CDK6,COL11A1,ESRRA,FGR,CLIC1,HOXA2,ACVR2B,SNAI1,TGFB3,MEF2C,CTNNBIP1,TRAF6,SPP1,BMP1,FGFR3,PRKD1,ATP6AP1,TNFSF11,OSR2,LIMD1,LRP5,WNT4,GTPBP4,COL13A1,CREB3L1,TGFB2,TXLNG,RASSF2,FGF18,EXT2,MMP2,FBN2,NAB1,GPNMB,CSF1,BMP6,WNT5A
GO:1903039	BP	positive regulation of leukocyte cell-cell adhesion	41/1558	218/18670	6.51E-07	2.61E-05	41	4.583359493	CD86,TGFB1,PTPRC,CORO1A,PTPN11,IL7R,PTAFR,SASH3,ICAM1,AIF1,EBI3,JAK3,CD74,ZBTB7B,MAP3K8,CD3E,EFNB1,PTPN6,IL2RA,IL18,TRAF6,RELA,IL1B,FYN,TNFSF11,VAV1,DPP4,RUNX3,IL1RL2,PRKCQ,EGR3,NFAT5,PIK3R1,ZMIZ1,ANXA1,CD4,CCL2,CTLA4,HLX,ADA,AP3D1
GO:0050900	BP	leukocyte migration	74/1558	499/18670	8.12E-07	3.20E-05	74	4.494850022	IL33,SDC4,CSF3R,DOK2,C3AR1,TGFB1,FCER1G,RAC2,SDC3,CORO1A,SLC7A8,PTPN11,LGALS3,INPP5D,MERTK,HMOX1,CD200,PLVAP,THBD,AKIRIN1,CXCR3,GPC1,PTAFR,ICAM1,GRB14,AIF1,LGMN,JAM3,CALR,BST1,PLA2G1B,CD74,ADAM10,ATP1B1,IL1R1,ITGB7,ITGAL,CD300A,PTPN6,FLT1,PPIL2,EMILIN1,IL1B,ITGB1,MSN,ITGAX,FYN,CD48,STAP1,TNFSF11,VAV1,ADORA1,C5AR1,SDC2,GBF1,TGFB2,STK10,SLC3A2,PTPRO,EDNRB,P2RX4,PIK3R1,EDN1,ANXA1,CXCL14,TREM2,CCL2,I…
GO:0007568	BP	aging	53/1558	321/18670	1.21E-06	4.40E-05	53	4.356547324	SERPING1,ZNF277,TNFRSF1B,CDKN2B,PDGFRB,CTSC,TGFB1,KCNMB1,AMFR,MME,TERF2,INPP5D,TRPC6,KCNE2,MNT,C1QA,MAP3K3,ICAM1,MAPK1,STAT3,CALR,CTNNA1,SNCA,CDK6,PAWR,ING2,AURKB,KAT6A,TSPO,GSS,ENG,FZR1,JUN,NFE2L2,TGFB3,SMC6,RELA,BRCA2,HMGCR,TBX3,FBXO4,ADM,EDNRB,MSH2,DNMT3A,EDN1,RAD54L,ZMIZ1,NR5A1,FOXM1,CANX,NQO1,ADA
GO:0006979	BP	response to oxidative stress	68/1558	451/18670	1.24E-06	4.51E-05	68	4.345823458	AXL,ERCC8,FZD1,DAPK1,DHFR,ZNF277,PON2,PDGFRB,NCF4,MMP9,BMP7,PDCD10,MELK,ARL6IP5,PXN,PPIF,CYBB,HMOX1,TRPC6,CHUK,ARNT,FBXW7,ECT2,AIF1,MAPK1,CASP3,CCNA2,SNCA,SLC23A2,TPM1,HDAC2,PDE8A,PAWR,BAG5,FOXO1,LCN2,GSS,APOE,JUN,NFE2L2,ADNP2,STK25,RELA,STAT6,PRDX4,FYN,PRKD1,EZH2,MGMT,GPX7,LIAS,ABCD1,SOD3,STAR,PARP1,TLR4,KLF2,EDN1,PRDX3,ANXA1,MMP2,NFE2L1,GPX3,CD38,NQO1,APOA4,ADA,SDC1
GO:0010038	BP	response to metal ion	58/1558	364/18670	1.27E-06	4.57E-05	58	4.3400838	CYBRD1,SLC30A1,KCNMB1,MMP9,GPLD1,CD14,CYB5A,PPIF,CYBB,HMOX1,PLN,CPOX,CHUK,SLC11A2,PAM,C1QA,ALOX5AP,ICAM1,ECT2,P2RX7,LGMN,MAPK1,CASP3,CALR,SYT5,SNCA,HFE,CPNE3,TSPO,SYT12,GSS,JUN,CCNB1,NFE2L2,MEF2C,ITPR3,ADD1,CDK4,KCNMA1,SOD3,STIM1,STAR,PARP1,S100A13,ENTPD6,SLC30A3,DNMT3A,P2RX4,DTYMK,EDN1,KCNK3,NFE2L1,RYR3,NQO1,BMP6,SDC1,PTGES,WNT5A
GO:0032869	BP	cellular response to insulin stimulus	40/1558	216/18670	1.34E-06	4.74E-05	40	4.324221658	ATP6V1B2,ENPP1,ATP6V0A1,PTPN2,TSC2,GPLD1,PTPN11,LPIN1,PPARG,MYO5A,ATP6V1H,GRB14,INHBB,PLA2G1B,ZBTB7B,ESRRA,AP3S1,FOXO1,PTPRE,RELA,ATP6V1E1,IL1B,SLC2A4,VAMP2,ATP6AP1,ADIPOR1,CDK4,PRKCB,MYO1C,STAR,PARP1,PRKCQ,PPAT,PIK3R1,GSK3B,PDK4,RAB31,PCK2,SLC9A1,NUCKS1
GO:0097305	BP	response to alcohol	42/1558	233/18670	1.53E-06	5.19E-05	42	4.284832642	SLIT3,TGFBR3,TNC,SFRP1,TGFB1,KCNMB1,GPLD1,CD14,CYBB,SDF4,PMVK,PPARG,FDX1,ICAM1,STAT3,CTNNA1,P2RY6,HDAC2,HMGCS1,BLM,LRP6,PTGFR,CDO1,RBP4,SLC2A4,FYN,NTRK3,MGMT,ADCY3,HMGCR,CDK4,CFTR,STAR,PSMD14,PARP1,KLF2,DNMT3A,HPGD,NFE2L1,CHRNB2,BRCA1,NQO1
GO:0034504	BP	protein localization to nucleus	45/1558	262/18670	2.58E-06	7.51E-05	45	4.124360063	PKIA,BARD1,TRIM8,CCT4,NUP54,TSC2,TGFB1,NUP107,BMP7,NUP88,CCT3,CCT2,PHB2,TOPORS,CCT5,ECT2,TOR1AIP2,MAPK1,STAT3,CALR,RBM22,GCKR,IPO5,PLK1,KPNB1,KPNA3,RAB23,IPO9,TNPO3,FYN,CCT7,ZBTB7A,MAVS,GLUL,FBXO4,NUP155,PARP1,HCLS1,PIKFYVE,PIK3R1,CDK5,NR5A1,GSK3B,XPO1,NUP85
GO:0031099	BP	regeneration	37/1558	198/18670	2.64E-06	7.63E-05	37	4.117475462	AXL,TGFBR3,DHFR,TNC,TGFB1,HMOX1,LPIN1,PPARG,AKIRIN1,PTPRS,JAM3,CCNA2,CTNNA1,AURKA,HFE,GAP43,MATN2,TSPO,LCP1,JUN,CCNB1,PFKFB1,SPP1,NTRK3,EZH2,TEC,CDK4,C5AR1,NINJ2,PPARD,ULK1,PTPRU,GRN,ADM,PPAT,CERS2,ANXA1
GO:0060443	BP	mammary gland morphogenesis	15/1558	46/18670	2.64E-06	7.63E-05	15	4.117475462	CSF1R,VDR,TGFB1,PHB2,BAX,LRP6,SCRIB,STAT6,TBX3,LRP5,WNT4,CAPN1,ELF3,CSF1,WNT5A
GO:0032496	BP	response to lipopolysaccharide	53/1558	330/18670	2.83E-06	8.01E-05	53	4.096367484	AXL,LY86,TLR2,TNFRSF1B,CD86,TGFB1,CD14,CD180,CHUK,SCARB1,THBD,F2R,PTAFR,ICAM1,P2RX7,MAPK1,CASP3,SNCA,HDAC2,CDC73,TSPO,LCN2,PTGFR,JUN,IL18,MEF2C,TRAF6,RELA,PLCG2,CD96,IL1B,STAP1,CASP1,NFKB1,LIAS,CDK4,C5AR1,PPARD,STAR,TLR4,MRC1,ADM,EDNRB,HPGD,EDN1,PRDX3,TREM2,CCL2,BMP6,VIM,MGST2,PTGES,WNT5A
GO:0070997	BP	neuron death	55/1558	348/18670	3.05E-06	8.45E-05	55	4.073143291	AXL,RB1,FZD1,PPARA,STAMBP,TNFRSF1B,TYROBP,CORO1A,HIPK2,HMOX1,GABRB2,CD200,EPHA7,F2R,HSP90AB1,FBXW7,C1QA,UNC5B,BAX,LGMN,CASP3,STAT3,TNFRSF21,SNCA,BAG5,CLN3,APOE,JUN,TGFB3,MEF2C,CLU,CNTFR,PSMC1,FYN,XRCC2,ADORA1,AGAP2,C5AR1,STAR,TGFB2,GRN,PARP1,TLR4,PPT1,MSH2,CDK5,GSK3B,CCL2,NQO1,PIGT,GPNMB,SLC9A1,CSF1,WNT5A,CHGA
GO:0032868	BP	response to insulin	46/1558	272/18670	3.09E-06	8.51E-05	46	4.07007044	ATP6V1B2,PPARA,ENPP1,ATP6V0A1,TLR2,PTPN2,TSC2,GPLD1,PTPN11,LPIN1,PLN,PPARG,MYO5A,ATP6V1H,ICAM1,GRB14,INHBB,PLA2G1B,ZBTB7B,ESRRA,AP3S1,FOXO1,PTPRE,PFKFB1,RELA,ATP6V1E1,IL1B,SLC2A4,VAMP2,ATP6AP1,ADIPOR1,CDK4,PRKCB,MYO1C,STAR,PARP1,PRKCQ,ADM,PPAT,PIK3R1,GSK3B,PDK4,RAB31,PCK2,SLC9A1,NUCKS1
GO:0071383	BP	cellular response to steroid hormone stimulus	43/1558	250/18670	4.11E-06	0.000105088	43	3.978446873	RB1,TADA3,PPARA,VDR,SFRP1,TGFB1,BMP7,ATP1A1,LEF1,PPARG,STC1,USP8,PHB2,DNMT3B,ICAM1,NCOR2,CNOT2,NR2F6,CALR,ESR2,ESRRA,FOXO1,HEYL,NR5A2,DDRGK1,ABHD2,CDK7,ZBTB7A,TRIP4,PPARD,STAR,PARP1,NCOA1,TFAP4,EDN1,ANXA1,NR5A1,RBFOX2,BRCA1,PCK2,NR0B1,RXRB,ATP1A3
GO:0002237	BP	response to molecule of bacterial origin	54/1558	343/18670	4.21E-06	0.00010675	54	3.971632116	AXL,LY86,TLR2,TNFRSF1B,CD86,TGFB1,CD14,CD180,CHUK,SCARB1,THBD,F2R,PTAFR,ICAM1,IRF5,P2RX7,MAPK1,CASP3,SNCA,HDAC2,CDC73,TSPO,LCN2,PTGFR,JUN,IL18,MEF2C,TRAF6,RELA,PLCG2,CD96,IL1B,STAP1,CASP1,NFKB1,LIAS,CDK4,C5AR1,PPARD,STAR,TLR4,MRC1,ADM,EDNRB,HPGD,EDN1,PRDX3,TREM2,CCL2,BMP6,VIM,MGST2,PTGES,WNT5A
GO:0050870	BP	positive regulation of T cell activation	37/1558	202/18670	4.29E-06	0.00010744	37	3.968834	CD86,TGFB1,PTPRC,CORO1A,PTPN11,IL7R,SASH3,AIF1,EBI3,JAK3,CD74,ZBTB7B,MAP3K8,CD3E,EFNB1,PTPN6,IL2RA,IL18,TRAF6,IL1B,FYN,TNFSF11,VAV1,DPP4,RUNX3,IL1RL2,PRKCQ,EGR3,PIK3R1,ZMIZ1,ANXA1,CD4,CCL2,CTLA4,HLX,ADA,AP3D1
GO:0060205	CC	cytoplasmic vesicle lumen	52/1590	338/19717	4.74E-06	0.000122908	52	3.910419848	SRGN,SERPING1,APOOL,CREG1,AGL,CTSC,TGFB1,SCG3,TUBB,C3,CCT2,LGALS3BP,ACLY,HSP90AB1,PSMD12,MAPK1,CDC37L1,CALR,MVP,DNASE1L1,CAND1,XRCC6,CFP,FGR,PSMD3,LCN2,KPNB1,PSMA2,APOE,PTPN6,TGFB3,DSN1,CLU,CTSW,PRDX4,CSTB,NFKB1,COMMD9,GMFG,TGFB2,PSMD14,GRN,PSMA5,PTGES2,HEXB,TIMP3,ILF2,MAGED2,ADA,GUSB,CPPED1,ITIH3
GO:0031983	CC	vesicle lumen	52/1590	339/19717	5.17E-06	0.000127192	52	3.895540204	SRGN,SERPING1,APOOL,CREG1,AGL,CTSC,TGFB1,SCG3,TUBB,C3,CCT2,LGALS3BP,ACLY,HSP90AB1,PSMD12,MAPK1,CDC37L1,CALR,MVP,DNASE1L1,CAND1,XRCC6,CFP,FGR,PSMD3,LCN2,KPNB1,PSMA2,APOE,PTPN6,TGFB3,DSN1,CLU,CTSW,PRDX4,CSTB,NFKB1,COMMD9,GMFG,TGFB2,PSMD14,GRN,PSMA5,PTGES2,HEXB,TIMP3,ILF2,MAGED2,ADA,GUSB,CPPED1,ITIH3
GO:0050839	MF	cell adhesion molecule binding	74/1555	499/17697	5.27E-06	0.001150567	74	2.939088086	ACTN3,TGFBI,ACVR1,PTPN2,CC2D1A,CDH13,TXNDC9,ADAM23,CLINT1,EPS15L1,PTPN11,PXN,HSP90AB1,USP8,MAPRE1,BZW2,WASF2,KDR,ICAM1,ANGPTL3,CAPG,JAM3,ABI1,CALR,CTNNA1,CDHR5,SLC9A3R2,MFGE8,ADAM10,ITGB7,MYO1B,SCRIB,LCP1,CLIC1,ITGAL,YWHAZ,EHD4,NTNG1,PTPN6,EEF1D,CKAP5,ADAMTS8,PTPRB,EMILIN1,PTPRJ,SPP1,IL1B,ITGB1,MSN,ADD1,LGALS8,CTNNA2,PKP3,EGFL6,SERBP1,PI4KA,GIPC1,LIMA1,SLC3A2,PTPRO,CAST,P2RX4,PUF60,ANXA1,LRRC59,E…
GO:0043405	BP	regulation of MAP kinase activity	53/1558	337/18670	5.31E-06	0.000126266	53	3.898713577	SPRY4,HTR2B,TPD52L1,PDGFRB,SFRP1,MADD,TGFB1,PTPRC,BMP7,PDCD10,PTPN11,MAPK11,DUSP7,F2R,MAP2K6,MAP3K3,P2RX7,FGD2,MAPK1,MAP4K3,EIF2AK2,PLA2G1B,CD74,MAP3K8,MBIP,DVL2,DUSP9,ERP29,CD300A,CSPG4,APOE,PTPN6,FLT1,TGFB3,TRAF6,PTPRJ,IL1B,NTRK3,PDGFC,EZH2,TNFSF11,HMGCR,ADORA1,C5AR1,MAP3K4,TLR4,AVPI1,FGF18,HIPK3,EDN1,CDK12,MAGED1,WNT5A
GO:0002685	BP	regulation of leukocyte migration	36/1558	196/18670	5.39E-06	0.000127115	36	3.895803198	IL33,C3AR1,TGFB1,RAC2,LGALS3,HMOX1,CD200,PLVAP,AKIRIN1,CXCR3,PTAFR,ICAM1,AIF1,LGMN,JAM3,CALR,BST1,CD74,ADAM10,IL1R1,CD300A,EMILIN1,MSN,STAP1,ADORA1,C5AR1,STK10,P2RX4,EDN1,ANXA1,CXCL14,TREM2,CCL2,CSF1,ADA,WNT5A
GO:0098978	CC	glutamatergic synapse	53/1590	349/19717	5.67E-06	0.000130521	53	3.884319607	PORCN,PCDH8,STX3,CADPS2,PRKAR1A,CORO1A,ADAM23,ACAN,EPHA7,SYN3,MYO5A,USP8,CHRM3,CBLN1,PHB2,PTPRS,SYNPO,PRKAR1B,PPP3CC,FXR1,STAT3,SPARCL1,ADAM10,SCRIB,SEMA3F,YWHAZ,NTNG1,APOE,RNF19A,RELA,SH3GL3,ITGB1,GPM6A,FYN,NTRK3,DLGAP4,GRIN2C,GIPC1,SLC30A3,PTPRO,BSN,ELAVL1,HIP1,CDK5,EPS15,GSK3B,PTPRD,CANX,DLG1,P2RX6,ARF6,WNT5A,AP3D1
GO:1901214	BP	regulation of neuron death	50/1558	313/18670	6.24E-06	0.000141739	50	3.848510636	AXL,FZD1,PPARA,STAMBP,TNFRSF1B,TYROBP,CORO1A,HIPK2,HMOX1,GABRB2,CD200,EPHA7,F2R,HSP90AB1,FBXW7,C1QA,UNC5B,BAX,LGMN,CASP3,STAT3,SNCA,CLN3,APOE,JUN,TGFB3,MEF2C,CLU,CNTFR,PSMC1,FYN,XRCC2,ADORA1,AGAP2,C5AR1,STAR,TGFB2,GRN,PARP1,TLR4,PPT1,MSH2,CDK5,GSK3B,CCL2,NQO1,GPNMB,CSF1,WNT5A,CHGA
GO:0032103	BP	positive regulation of response to external stimulus	51/1558	323/18670	7.09E-06	0.000158542	51	3.799855668	LY86,IL33,TLR2,STX3,PDGFRB,C3AR1,CTSC,TGFB1,FCER1G,RAC2,CDH13,CD180,C3,THBD,AKIRIN1,CLEC7A,LDLR,DHX58,KDR,AIF1,LGMN,TNIP1,CALR,PTGER3,SNCA,CD74,TLR7,ADAM10,IL18,TRAF6,TNFRSF1A,IL1B,NTRK3,PRKD1,STAP1,TNFSF11,PRKD2,C5AR1,GRN,TLR4,P2RX4,FGF18,EDN1,CXCL14,TREM2,MYD88,IL16,CSF1,BMP6,MGST2,WNT5A
GO:0048017	BP	inositol lipid-mediated signaling	34/1558	184/18670	8.50E-06	0.000183258	34	3.736937057	PIP4K2C,HTR2B,STAMBP,CSF1R,PDGFRB,TSC2,MYOC,F2R,PLD1,PTPN13,GPR143,UNC5B,PTAFR,KDR,MAPK1,PPP2R5C,FGR,PTPN6,IL18,FLT1,PLCG2,FYN,NTRK3,PDGFC,PIP5K1B,PPARD,TGFB2,PI4KA,PLD2,HCLS1,PIK3R1,EDN1,SERPINE2,PIP5K1A
GO:0061695	CC	transferase complex, transferring phosphorus-containing groups	42/1590	259/19717	1.04E-05	0.000205172	42	3.687881908	PRKAG2,RPAP2,RB1,TADA3,PRIM2,ACVR1,PRKAR1A,POLA2,TBPL1,PRPSAP2,CHUK,CCNH,PFKM,POLR3K,CCNI,CCND2,CCNA2,CDK6,IKBKB,CDC73,VAC14,CCNB1,POLD1,ACVR2B,PFKFB1,CDK7,POLR2F,POLRMT,ZBTB7A,CDK4,POLA1,CCNF,POLE,ULK1,GTF2A1,PIK3R1,PRIM1,CDK5,POLR3C,CDK12,KAT2A,PEX2
GO:0010212	BP	response to ionizing radiation	29/1558	147/18670	1.05E-05	0.000215888	29	3.665771497	ERCC8,RRM1,SFRP1,TGFB1,PTPRC,THBD,DNMT3B,BAX,ICAM1,ECT2,CASP3,BLM,XRCC6,KDM1A,EEF1D,BRCA2,MGMT,XRCC2,FBXO4,STAR,INTS3,PARP1,MSH2,DNMT3A,RAD54L,ANXA1,HUS1,BRCA1,NUCKS1
GO:0034774	CC	secretory granule lumen	49/1590	321/19717	1.10E-05	0.000205476	49	3.687238897	SRGN,SERPING1,APOOL,CREG1,AGL,CTSC,TGFB1,SCG3,TUBB,C3,CCT2,LGALS3BP,ACLY,HSP90AB1,PSMD12,MAPK1,CDC37L1,MVP,DNASE1L1,CAND1,XRCC6,CFP,FGR,PSMD3,LCN2,KPNB1,PSMA2,PTPN6,TGFB3,DSN1,CLU,CTSW,PRDX4,CSTB,NFKB1,COMMD9,GMFG,TGFB2,PSMD14,GRN,PSMA5,PTGES2,HEXB,TIMP3,ILF2,MAGED2,GUSB,CPPED1,ITIH3
GO:0046777	BP	protein autophosphorylation	40/1558	235/18670	1.14E-05	0.000228574	40	3.640973172	ENPP1,DAPK1,FES,CSF1R,PDGFRB,PTPRC,TTK,MELK,PRKX,EPHA7,MAP3K3,RAP2B,KDR,MVP,MINK1,PPP2R5C,EIF2AK2,AURKA,FGR,AURKB,ENG,JUN,FLT1,STK25,FGFR3,FYN,PRKD1,PDGFC,TEC,NBN,PRKD2,RAP2A,ULK1,STK10,RASSF2,CDK5,GSK3B,CDK12,PASK,GPNMB
GO:0050764	BP	regulation of phagocytosis	22/1558	98/18670	1.47E-05	0.00028244	22	3.549073797	TLR2,TGFB1,FCER1G,PTPRC,C3,MERTK,PPARG,SCARB1,CLEC7A,IL2RG,CALR,GATA2,MFGE8,FGR,CD300A,PTPRJ,IL1B,STAP1,IL2RB,TREM2,CCL2,RAB31
GO:0032388	BP	positive regulation of intracellular transport	37/1558	215/18670	1.86E-05	0.00034314	37	3.464528653	SEC16A,LDLRAP1,USP36,TGFB1,FCER1G,RAC2,CIB1,PDCD10,MTMR2,FBXW7,ECT2,MAPK1,SAE1,RBM22,GATA2,IPO5,FGR,BAP1,SREBF2,IL1B,ANP32B,MSN,FYN,VAMP2,FEZ1,MAVS,CACNA1D,CACNB3,MYO1C,NUMA1,HCLS1,EDEM1,PIK3R1,CDK5,GSK3B,SH3GLB1,HPS4
GO:0072001	BP	renal system development	46/1558	293/18670	2.27E-05	0.000395432	46	3.402928189	GPC3,HSPB11,SDC4,SOX11,BAG6,WWTR1,PDGFRB,SFRP1,TGFB1,ACTA2,MME,NUP107,MMP9,BMP7,SGPL1,PRKX,NLE1,EPHA7,C1GALT1,BAX,WNT6,WNT11,PODXL,HEYL,ACVR2B,MEF2C,CTNNBIP1,RBP4,OSR2,WNT4,PTCD2,JMJD6,TGFB2,PTPRO,PPAT,HPGD,HOXB7,DLG1,MAGED1,CENPF,IFT88,NUP85,BMP6,SDC1,MYO1E,WNT5A
GO:0048015	BP	phosphatidylinositol-mediated signaling	32/1558	181/18670	3.86E-05	0.000607589	32	3.216390097	PIP4K2C,HTR2B,STAMBP,CSF1R,PDGFRB,TSC2,MYOC,F2R,PTPN13,GPR143,UNC5B,PTAFR,KDR,MAPK1,PPP2R5C,FGR,PTPN6,IL18,FLT1,PLCG2,FYN,NTRK3,PDGFC,PIP5K1B,PPARD,TGFB2,PI4KA,HCLS1,PIK3R1,EDN1,SERPINE2,PIP5K1A
GO:0050766	BP	positive regulation of phagocytosis	17/1558	70/18670	4.66E-05	0.000703169	17	3.152940284	FCER1G,PTPRC,C3,MERTK,PPARG,CLEC7A,IL2RG,CALR,GATA2,MFGE8,PTPRJ,IL1B,STAP1,IL2RB,TREM2,CCL2,RAB31
GO:0022612	BP	gland morphogenesis	24/1558	120/18670	4.68E-05	0.000703169	24	3.152940284	RPS6KA1,CSF1R,VDR,TNC,SFRP1,TGFB1,BMP7,PHB2,FBXW7,BAX,LRP6,SCRIB,TGFB3,STAT6,MSN,TBX3,LRP5,WNT4,CAPN1,TGFB2,ELF3,NFIB,CSF1,WNT5A
GO:0001655	BP	urogenital system development	49/1558	330/18670	5.49E-05	0.000793654	49	3.100368791	GPC3,HSPB11,SDC4,SOX11,BAG6,WWTR1,PDGFRB,TNC,SFRP1,TGFB1,ACTA2,MME,NUP107,MMP9,BMP7,SGPL1,PRKX,NLE1,EPHA7,C1GALT1,BAX,WNT6,WNT11,PODXL,GATA2,HEYL,ACVR2B,MEF2C,CTNNBIP1,RBP4,OSR2,WNT4,PTCD2,JMJD6,TGFB2,PTPRO,PPAT,HPGD,ANXA1,HOXB7,DLG1,MAGED1,CENPF,IFT88,NUP85,BMP6,SDC1,MYO1E,WNT5A
GO:0003206	BP	cardiac chamber morphogenesis	25/1558	129/18670	5.67E-05	0.000816596	25	3.087992752	SLIT3,FZD1,TGFBR3,ACVR1,SOX11,HEY1,TGFB1,BMP7,SMARCD3,GATA6,HEY2,WNT11,TPM1,COL11A1,ENG,HEYL,MEF2C,RBP4,GJA5,CITED2,TBX3,MYBPC3,PTCD2,TGFB2,WNT5A
GO:0043523	BP	regulation of neuron apoptotic process	35/1558	210/18670	6.11E-05	0.000865211	35	3.062877968	AXL,STAMBP,TYROBP,CORO1A,HIPK2,HMOX1,GABRB2,EPHA7,F2R,HSP90AB1,FBXW7,UNC5B,BAX,LGMN,CASP3,SNCA,CLN3,APOE,JUN,TGFB3,MEF2C,CNTFR,FYN,XRCC2,AGAP2,C5AR1,STAR,TGFB2,GRN,PARP1,PPT1,MSH2,CDK5,CCL2,NQO1
GO:0005884	CC	actin filament	22/1590	111/19717	6.64E-05	0.000893575	22	3.04886899	ACTN3,FKBP15,MYO9B,RAC2,CORO1A,MYO5A,PSTPIP1,AIF1,TPM1,PAWR,ARPC3,MYO1B,LCP1,FYN,KEAP1,MYO1C,PDLIM3,HCLS1,ANXA1,DUSP22,PLS3,TMOD1
GO:0050673	BP	epithelial cell proliferation	60/1558	434/18670	7.20E-05	0.000969533	60	3.013437404	GPC3,IGFBP4,WDR48,RB1,TGFBR3,RPS6KA1,SOX11,HTR2B,VDR,CDKN2B,SFRP1,TGFB1,CDH13,PDCD10,XDH,PRKX,HMOX1,PPARG,SCARB1,EHF,ARNT,PHB2,FBXW7,BAX,KDR,IFT74,MAPK1,STAT3,CDK6,GATA2,TGM1,CDC73,APOE,JUN,DEAF1,FLT1,MEF2C,RREB1,STAT6,BRCA2,PRKD1,TNFSF11,OSR2,RUNX3,GLUL,PRKD2,C5AR1,PPARD,TGFB2,GRN,EGR3,EDNRB,CCL2,NFIB,DLG1,MAGED1,VASH2,BMP6,PEX2,WNT5A
GO:1900180	BP	regulation of protein localization to nucleus	23/1558	116/18670	7.67E-05	0.001019975	23	2.991410473	PKIA,TRIM8,CCT4,NUP54,TGFB1,CCT3,CCT2,CCT5,ECT2,MAPK1,RBM22,IPO5,PLK1,RAB23,FYN,CCT7,MAVS,GLUL,FBXO4,PARP1,HCLS1,PIK3R1,GSK3B
GO:0031214	BP	biomineral tissue development	29/1558	163/18670	7.76E-05	0.001025145	29	2.989214702	GPC3,SRGN,PPARA,ENPP1,ACVR1,HEY1,TGFB1,BMP7,PHEX,WNT6,HEY2,P2RX7,WNT11,ASPN,FOXO1,FGR,ACVR2B,TGFB3,MEF2C,SPP1,FGFR3,OSR2,WNT4,STIM1,TXLNG,TFIP11,FBN2,GPNMB,BMP6
GO:0031100	BP	animal organ regeneration	17/1558	73/18670	8.23E-05	0.001072951	17	2.969420111	AXL,TGFBR3,TGFB1,HMOX1,LPIN1,PPARG,CCNA2,AURKA,HFE,LCP1,PFKFB1,EZH2,CDK4,C5AR1,PTPRU,ADM,PPAT
GO:1900182	BP	positive regulation of protein localization to nucleus	17/1558	74/18670	9.87E-05	0.0012179	17	2.91438837	TRIM8,CCT4,TGFB1,CCT3,CCT2,CCT5,ECT2,MAPK1,RBM22,IPO5,PLK1,FYN,CCT7,MAVS,PARP1,HCLS1,PIK3R1
GO:0060326	BP	cell chemotaxis	45/1558	304/18670	0.000116705	0.001381538	45	2.859637165	CSF3R,PDGFRB,C3AR1,FCER1G,RAC2,CORO1A,LGALS3,LEF1,AKIRIN1,CXCR3,KDR,AIF1,LGMN,JAM3,CALR,BST1,PLA2G1B,CD74,ADAM10,FLT1,IL1B,PRKD1,STAP1,TNFSF11,VAV1,PRKD2,C5AR1,GBF1,TGFB2,PRKCQ,EGR3,PTPRO,EDNRB,P2RX4,FGF18,EDN1,ANXA1,CXCL14,CCL2,IL16,CSF1,NUP85,WNT5A,PIP5K1A,CHGA
GO:0050921	BP	positive regulation of chemotaxis	25/1558	135/18670	0.000122252	0.001424943	25	2.846202508	STX3,PDGFRB,C3AR1,TGFB1,RAC2,CDH13,AKIRIN1,KDR,AIF1,LGMN,CALR,CD74,ADAM10,NTRK3,PRKD1,PRKD2,C5AR1,P2RX4,FGF18,EDN1,CXCL14,TREM2,IL16,CSF1,WNT5A
GO:0097529	BP	myeloid leukocyte migration	34/1558	210/18670	0.000138469	0.00157756	34	2.802014114	CSF3R,C3AR1,FCER1G,RAC2,LGALS3,CD200,AKIRIN1,AIF1,LGMN,JAM3,BST1,PLA2G1B,CD74,IL1R1,CD300A,FLT1,EMILIN1,IL1B,STAP1,TNFSF11,VAV1,C5AR1,GBF1,TGFB2,PTPRO,EDNRB,P2RX4,EDN1,ANXA1,TREM2,CCL2,CSF1,NUP85,CHGA
GO:0060411	BP	cardiac septum morphogenesis	17/1558	76/18670	0.000140085	0.00158406	17	2.800228373	SLIT3,FZD1,TGFBR3,ACVR1,SOX11,HEY1,BMP7,GATA6,HEY2,WNT11,ENG,HEYL,GJA5,CITED2,TBX3,TGFB2,WNT5A
GO:0071219	BP	cellular response to molecule of bacterial origin	34/1558	212/18670	0.000166934	0.001819756	34	2.73998684	AXL,LY86,TLR2,TNFRSF1B,CD86,TGFB1,CD14,CD180,SCARB1,PTAFR,ICAM1,MAPK1,CDC73,TSPO,LCN2,IL18,MEF2C,TRAF6,RELA,IL1B,STAP1,CASP1,NFKB1,CDK4,PPARD,STAR,TLR4,MRC1,EDNRB,TREM2,CCL2,BMP6,VIM,WNT5A
GO:0007265	BP	Ras protein signal transduction	60/1558	448/18670	0.00017498	0.0018855	60	2.724573463	CDC42EP3,ARHGDIB,RB1,RALGPS2,CADM4,RALA,SPRY4,STAMBP,ARHGAP35,DOK2,MYO9B,PDGFRB,MADD,RAC2,CDH13,MAPK11,MYOC,RABL3,CHUK,F2R,PLD1,USP8,RAP2B,WASF2,DENND4B,ECT2,AIF1,VAV2,RAB25,FGD2,GPSM2,CCNA2,KPNB1,RAB23,APOE,JUN,RAB2A,SOS2,RREB1,STMN1,ITGB1,RAB20,PRKD1,RAB33A,VAV1,G3BP1,RAP2A,DOK3,GBF1,RAB3B,TGFB2,TNFAIP1,CDC42EP4,CYTH1,LAT,FOXM1,RAB31,CSF1,ARF6,ARHGAP4
GO:0030595	BP	leukocyte chemotaxis	35/1558	224/18670	0.000226699	0.002305402	35	2.637253334	CSF3R,C3AR1,FCER1G,RAC2,CORO1A,LGALS3,AKIRIN1,CXCR3,AIF1,LGMN,JAM3,CALR,BST1,PLA2G1B,CD74,ADAM10,FLT1,IL1B,STAP1,TNFSF11,VAV1,C5AR1,GBF1,TGFB2,PTPRO,EDNRB,EDN1,ANXA1,CXCL14,CCL2,IL16,CSF1,NUP85,WNT5A,CHGA
GO:0003151	BP	outflow tract morphogenesis	17/1558	79/18670	0.000230574	0.002333073	17	2.632071672	FZD1,TGFBR3,SOX11,BMP7,GATA6,HEY2,WNT11,DVL2,ENG,JUN,HEYL,MEF2C,GJA5,CITED2,TBX3,TGFB2,WNT5A
GO:1901216	BP	positive regulation of neuron death	19/1558	94/18670	0.000241208	0.002416462	19	2.61682003	TYROBP,EPHA7,FBXW7,C1QA,BAX,CASP3,SNCA,JUN,CLU,FYN,ADORA1,TGFB2,GRN,PARP1,TLR4,CDK5,GSK3B,NQO1,WNT5A
GO:0050920	BP	regulation of chemotaxis	34/1558	217/18670	0.000262342	0.002564604	34	2.590979685	PTPN2,STX3,PDGFRB,C3AR1,TGFB1,RAC2,CDH13,AKIRIN1,SEMA4A,KDR,AIF1,LGMN,JAM3,CALR,BST1,CD74,ADAM10,SEMA3F,NTRK3,PRKD1,STAP1,PRKD2,C5AR1,YTHDF1,PTPRO,P2RX4,FGF18,EDN1,CXCL14,TREM2,CCL2,IL16,CSF1,WNT5A
GO:0043401	BP	steroid hormone mediated signaling pathway	30/1558	184/18670	0.000294096	0.002811539	30	2.551055888	RB1,TADA3,PPARA,VDR,SFRP1,BMP7,LEF1,PPARG,PHB2,NCOR2,CNOT2,NR2F6,CALR,ESR2,ESRRA,HEYL,NR5A2,DDRGK1,ABHD2,CDK7,ZBTB7A,TRIP4,PPARD,PARP1,NCOA1,NR5A1,RBFOX2,BRCA1,NR0B1,RXRB
GO:0046822	BP	regulation of nucleocytoplasmic transport	20/1558	104/18670	0.000336202	0.003088235	20	2.510289659	PKIA,BARD1,AAAS,NUP54,TGFB1,PTPN11,ECT2,MAPK1,RBM22,IPO5,RAB23,IL1B,ANP32B,MAVS,HCLS1,PIK3R1,CDK5,GSK3B,PTPN14,XPO1
GO:2000573	BP	positive regulation of DNA biosynthetic process	15/1558	67/18670	0.000336287	0.003088235	15	2.510289659	CCT4,PDGFRB,CCT3,CCT2,HSP90AB1,CCT5,MAPK1,RFC2,AURKB,CCT7,FBXO4,PRKD2,RFC3,MAP3K4,PRKCQ
GO:0060100	BP	positive regulation of phagocytosis, engulfment	6/1558	13/18670	0.000343195	0.003127974	6	2.504736865	C3,PPARG,GATA2,STAP1,TREM2,RAB31
GO:1905155	BP	positive regulation of membrane invagination	6/1558	13/18670	0.000343195	0.003127974	6	2.504736865	C3,PPARG,GATA2,STAP1,TREM2,RAB31
GO:0046631	BP	alpha-beta T cell activation	24/1558	138/18670	0.000439139	0.003775352	24	2.42304255	CD86,PTPRC,LEF1,SEMA4A,SASH3,EBI3,STAT3,JAK3,ZBTB7B,HFE,CD3E,RELB,CD300A,IL18,STAT6,RUNX3,BATF,PRDM1,PRKCQ,RSAD2,ANXA1,HLX,ADA,AP3D1
GO:0030282	BP	bone mineralization	21/1558	114/18670	0.000444485	0.003810496	21	2.41901849	GPC3,SRGN,ENPP1,ACVR1,TGFB1,BMP7,PHEX,P2RX7,WNT11,ASPN,FGR,ACVR2B,TGFB3,MEF2C,FGFR3,OSR2,WNT4,TXLNG,FBN2,GPNMB,BMP6
GO:0070167	BP	regulation of biomineral tissue development	18/1558	94/18670	0.000688628	0.005316906	18	2.274341018	SRGN,ENPP1,ACVR1,HEY1,TGFB1,BMP7,WNT6,HEY2,P2RX7,ASPN,ACVR2B,TGFB3,MEF2C,OSR2,WNT4,TXLNG,FBN2,BMP6
GO:0045296	MF	cadherin binding	47/1555	331/17697	0.000701869	0.018693691	47	1.72830494	ACVR1,CC2D1A,CDH13,TXNDC9,CLINT1,EPS15L1,HSP90AB1,USP8,MAPRE1,BZW2,WASF2,KDR,CAPG,ABI1,CTNNA1,SLC9A3R2,MYO1B,SCRIB,CLIC1,YWHAZ,EHD4,EEF1D,CKAP5,PTPRB,PTPRJ,ITGB1,ADD1,CTNNA2,PKP3,SERBP1,PI4KA,GIPC1,LIMA1,SLC3A2,PTPRO,CAST,P2RX4,PUF60,ANXA1,LRRC59,EPS15,PLEC,DLG1,SH3GLB1,EFHD2,HDLBP,VASP
GO:0001954	BP	positive regulation of cell-matrix adhesion	12/1558	51/18670	0.000807019	0.006016408	12	2.22066272	SDC4,SFRP1,CDH13,CIB1,MYOC,KDR,CDK6,CD3E,PTPRJ,WNT4,GSK3B,CSF1
GO:0001763	BP	morphogenesis of a branching structure	30/1558	196/18670	0.000867133	0.006393788	30	2.194241768	GPC3,ACVR1,VDR,TNC,SFRP1,TGFB1,BMP7,LEF1,EPHA7,PHB2,WNT6,LRP6,ENG,GBX2,CTNNBIP1,TBX3,LRP5,WNT4,BCL11A,COL13A1,PRDM1,ADM,SPINT2,EDN1,SPINT1,HOXB7,DLG1,MAGED1,CSF1,WNT5A
GO:0017038	BP	protein import	30/1558	199/18670	0.001112687	0.007751718	30	2.110602035	PKIA,NUP54,PEX3,TSC2,TGFB1,NUP107,NUP88,AGK,PHB2,ECT2,MAPK1,STAT3,RBM22,GCKR,IPO5,KPNB1,KPNA3,RAB23,APOE,IPO9,CLU,TNPO3,MAVS,NUP155,HCLS1,PIK3R1,TIMM44,NUP85,PEX2,TIMM17A
GO:2000027	BP	regulation of animal organ morphogenesis	36/1558	253/18670	0.001116109	0.007757727	36	2.110265508	GPC3,FZD1,ACVR1,VDR,PSMC6,SFRP1,TGFB1,BMP7,PHB2,FBXW7,BAX,WNT6,PSMD12,PSMA4,WNT11,PSMB8,ASPN,PSMD3,DVL2,ENG,PSMA2,PLEKHA4,PSMC1,CITED2,WNT4,PSMF1,TGFB2,PSMD14,PSMA5,PSMB10,EDN1,HOXB7,NFIB,MAGED1,CSF1,WNT5A
GO:0007565	BP	female pregnancy	29/1558	192/18670	0.001293957	0.008590002	29	2.066006735	ARHGDIB,UMPS,VDR,CTSB,ADIPOR2,TGFB1,MMP9,THBD,DAZAP1,STC1,PAM,MAPK1,CALR,HFE,TGFB3,SPP1,IL1B,DHODH,WNT4,PPARD,PRDM1,ADM,PPAT,HPGD,PRDX3,MMP2,EPN1,MAGED2,CD38
GO:0016054	BP	organic acid catabolic process	38/1558	275/18670	0.001430536	0.009194567	38	2.036468718	PCYOX1,PPARA,MAT1A,AUH,ALDH3A2,NPL,TGFB1,THNSL2,CRYL1,ABCD2,ACOX3,LPIN1,HMMR,ASPA,STAB2,HDC,DDAH2,BLMH,HADHB,CDO1,ABHD2,CROT,ACADVL,ABCD1,LIPE,GLUL,ALDH1L1,PPARD,CRYM,PPAT,HEXB,AKR1A1,GSTZ1,ACAD8,PCK2,SLC9A1,PEX2,GUSB
GO:0046395	BP	carboxylic acid catabolic process	38/1558	275/18670	0.001430536	0.009194567	38	2.036468718	PCYOX1,PPARA,MAT1A,AUH,ALDH3A2,NPL,TGFB1,THNSL2,CRYL1,ABCD2,ACOX3,LPIN1,HMMR,ASPA,STAB2,HDC,DDAH2,BLMH,HADHB,CDO1,ABHD2,CROT,ACADVL,ABCD1,LIPE,GLUL,ALDH1L1,PPARD,CRYM,PPAT,HEXB,AKR1A1,GSTZ1,ACAD8,PCK2,SLC9A1,PEX2,GUSB
GO:0046632	BP	alpha-beta T cell differentiation	18/1558	101/18670	0.001634503	0.010085991	18	1.996281424	CD86,LEF1,SEMA4A,SASH3,STAT3,JAK3,ZBTB7B,RELB,IL18,STAT6,RUNX3,BATF,PRDM1,RSAD2,ANXA1,HLX,ADA,AP3D1
GO:0046634	BP	regulation of alpha-beta T cell activation	17/1558	93/18670	0.001635791	0.010085991	17	1.996281424	CD86,PTPRC,SASH3,EBI3,JAK3,ZBTB7B,HFE,CD3E,CD300A,IL18,RUNX3,PRDM1,PRKCQ,ANXA1,HLX,ADA,AP3D1
GO:0006606	BP	protein import into nucleus	23/1558	143/18670	0.001709242	0.010443259	23	1.981163951	PKIA,NUP54,TSC2,TGFB1,NUP107,NUP88,PHB2,ECT2,MAPK1,STAT3,RBM22,GCKR,IPO5,KPNB1,KPNA3,RAB23,IPO9,TNPO3,MAVS,NUP155,HCLS1,PIK3R1,NUP85
GO:0006890	BP	retrograde vesicle-mediated transport, Golgi to ER	16/1558	86/18670	0.001830578	0.011086749	16	1.955195785	TAPBP,KIF23,KIF18A,PICK1,CENPE,KIF11,BNIP1,ZW10,KIFAP3,KDELR3,KIF2C,GBF1,RACGAP1,KDELR2,KDELR1,KIF22
GO:0010810	BP	regulation of cell-substrate adhesion	31/1558	215/18670	0.001926097	0.011420368	31	1.942319902	SDC4,CORO2B,DOCK5,SFRP1,EMID1,RAC2,CDH13,CIB1,MYOC,LIMCH1,AP1AR,KDR,CALR,MINK1,CDK6,BST1,PLAU,CD3E,RREB1,EMILIN1,PTPRJ,WNT4,EGFL6,PTPRO,PIK3R1,DUSP22,GSK3B,CORO1C,HSD17B12,SLC9A1,CSF1
GO:0070374	BP	positive regulation of ERK1 and ERK2 cascade	31/1558	215/18670	0.001926097	0.011420368	31	1.942319902	HTR2B,CSF1R,PDGFRB,TGFB1,PTPRC,CIB1,PTPN11,F2R,PHB2,FBXW7,KDR,ICAM1,P2RY6,CD74,PDE8A,APOE,JUN,FLT1,FGFR3,PDGFC,ATP6AP1,TNFSF11,HMGCR,PRKD2,C5AR1,TLR4,FGF18,TREM2,CD4,CCL2,GPNMB
GO:0002687	BP	positive regulation of leukocyte migration	21/1558	128/18670	0.002069648	0.012050085	21	1.91900989	C3AR1,TGFB1,RAC2,LGALS3,PLVAP,AKIRIN1,PTAFR,ICAM1,AIF1,LGMN,CALR,CD74,ADAM10,IL1R1,C5AR1,P2RX4,EDN1,CXCL14,TREM2,CSF1,WNT5A
GO:0009755	BP	hormone-mediated signaling pathway	33/1558	235/18670	0.002182031	0.01261955	33	1.898956131	RB1,TADA3,PPARA,VDR,ADIPOR2,SFRP1,BMP7,PTPN11,LEF1,PPARG,PHB2,NCOR2,CNOT2,NR2F6,CALR,ESR2,ESRRA,HEYL,NR5A2,DDRGK1,ABHD2,CDK7,ZBTB7A,TRIP4,ADIPOR1,PPARD,PARP1,NCOA1,NR5A1,RBFOX2,BRCA1,NR0B1,RXRB
GO:1903393	BP	positive regulation of adherens junction organization	8/1558	31/18670	0.003193559	0.016831444	8	1.773878624	SDC4,SFRP1,MYOC,KDR,PTPRJ,ADD1,WNT4,ARF6
GO:0048246	BP	macrophage chemotaxis	9/1558	38/18670	0.003390112	0.017576963	9	1.755056161	C3AR1,LGALS3,AKIRIN1,STAP1,C5AR1,EDNRB,CCL2,CSF1,NUP85
GO:0019897	CC	extrinsic component of plasma membrane	24/1590	165/19717	0.003437252	0.022692228	24	1.644122862	SYTL2,FES,CDH13,GNAZ,SNAP91,USP8,FERMT2,EPN3,CTNNA1,MFGE8,S100A6,FGR,SCRIB,GNA14,PLEKHA4,FYN,CTNNA2,GNA15,NUMA1,RACGAP1,CYTH1,HIP1,ANXA1,SERPINE2
GO:0006766	BP	vitamin metabolic process	21/1558	134/18670	0.00364181	0.018642745	21	1.729490141	ENPP1,DHFR,VDR,PIAS4,FOLR2,CYB5A,LRAT,LGMN,SLC23A2,SNAI1,CBR3,IL1B,CYP11A1,PLTP,LMBRD1,NFKB1,MTHFR,ALDH1L1,PPARD,TCN2,AKR1A1
GO:0030500	BP	regulation of bone mineralization	14/1558	76/18670	0.003776847	0.019220376	14	1.716238121	SRGN,ENPP1,ACVR1,TGFB1,BMP7,P2RX7,ACVR2B,TGFB3,MEF2C,OSR2,WNT4,TXLNG,FBN2,BMP6
GO:0050808	BP	synapse organization	50/1558	408/18670	0.003899728	0.019664101	50	1.706325904	FZD1,PCDH8,TLR2,TNC,TUBB,C3,INA,GABRB2,MTMR2,EPHA7,F2R,PICK1,MYO5A,CBLN1,C1QA,PTPRS,SYNPO,WASF2,GNPAT,SEMA4A,LGMN,CACNB1,SPARCL1,SNCA,ADAM10,GAP43,SEMA3F,YWHAZ,NTNG1,APOE,MEF2C,GPM6A,FYN,NTRK3,SYN1,CTNNA2,ANAPC2,CACNB3,C5AR1,PTPRO,CAST,SRPX2,BSN,CDK5,TREM2,CHRNB2,PTPRD,DLG1,ARF6,WNT5A
GO:0044242	BP	cellular lipid catabolic process	30/1558	217/18670	0.004250935	0.020862281	30	1.680638209	PPARA,NEU3,AUH,ALDH3A2,GPLD1,SGPL1,ABCD2,ACOX3,LPIN1,SCARB1,ABHD5,LDLR,MGLL,ANGPTL3,APOE,HADHB,ABHD2,PLCG2,CROT,ACADVL,ABCD1,LIPE,PPARD,PPT1,HEXB,PLA2G4A,PCK2,APOA4,PEX2,MGST2
GO:0061138	BP	morphogenesis of a branching epithelium	26/1558	182/18670	0.004825739	0.022994344	26	1.638378976	GPC3,ACVR1,VDR,TNC,SFRP1,TGFB1,BMP7,LEF1,PHB2,WNT6,LRP6,ENG,GBX2,CTNNBIP1,TBX3,LRP5,WNT4,ADM,SPINT2,EDN1,SPINT1,HOXB7,DLG1,MAGED1,CSF1,WNT5A
GO:0019898	CC	extrinsic component of membrane	37/1590	295/19717	0.004866186	0.028439265	37	1.546081632	ATG2A,SYTL2,FES,CDH13,GNAZ,SNAP91,USP8,WDFY3,MGLL,FERMT2,EPN3,CTNNA1,BST1,MFGE8,S100A6,FGR,SCRIB,VAC14,GNA14,PLEKHA4,CNTFR,FYN,SYN1,MAL,CTNNA2,GNA15,MTMR3,NUMA1,ULK1,RACGAP1,PIK3R1,WIPI2,CYTH1,HIP1,ANXA1,SERPINE2,RPH3A
GO:0042306	BP	regulation of protein import into nucleus	11/1558	55/18670	0.005131182	0.024240135	11	1.615464966	PKIA,NUP54,TGFB1,ECT2,MAPK1,RBM22,IPO5,RAB23,MAVS,HCLS1,PIK3R1
GO:0010811	BP	positive regulation of cell-substrate adhesion	19/1558	121/18670	0.005388388	0.025336708	19	1.596249814	SDC4,DOCK5,SFRP1,EMID1,CDH13,CIB1,MYOC,KDR,CALR,CDK6,CD3E,RREB1,EMILIN1,PTPRJ,WNT4,EGFL6,GSK3B,HSD17B12,CSF1
GO:0006520	BP	cellular amino acid metabolic process	45/1558	366/18670	0.005613656	0.026118573	45	1.583050555	P4HA1,PCYOX1,MAT1A,AUH,PSMC6,SEPHS1,CKB,PLOD1,THNSL2,ASNSD1,SLC7A8,ASNS,PSMD12,PSMA4,ASPA,PSMB8,HDC,PLOD3,DPYD,PSMD3,CLN3,GSS,PSMA2,DDAH2,BLMH,CDO1,GATM,ALDH18A1,PRDX4,PSMC1,MTHFR,GLUL,PSMF1,ADI1,PSMD14,PSMA5,CRYM,PSMB10,PPAT,SLC6A8,AHCYL2,GSTZ1,NQO1,ACAD8,PSPH
GO:0043491	BP	protein kinase B signaling	35/1558	269/18670	0.005741092	0.026603028	35	1.575068928	AXL,TMEM100,CD86,PDGFRB,TSC2,TGFB1,RAC2,BAG4,STK3,CIB1,PHLPP1,PTPN11,MYOC,XDH,MERTK,HSP90AB1,KDR,PPP2R5C,ENG,IL18,PTPRJ,IL1B,FGFR3,ITGB1,FYN,TNFSF11,C1QTNF1,VAV1,HCLS1,P2RX4,FGF18,PIK3R1,HIP1,CCL2,DLG1
GO:0071621	BP	granulocyte chemotaxis	19/1558	123/18670	0.006442845	0.028947432	19	1.538389958	CSF3R,C3AR1,FCER1G,RAC2,LGALS3,AKIRIN1,JAM3,BST1,PLA2G1B,CD74,IL1B,VAV1,C5AR1,GBF1,TGFB2,EDN1,ANXA1,CCL2,CSF1
GO:0009295	CC	nucleoid	9/1590	43/19717	0.006467135	0.033904908	9	1.46973743	SSBP1,CLPX,HADHB,POLRMT,ACADVL,FASTKD2,TFAM,LRRC59,VDAC1
GO:0042645	CC	mitochondrial nucleoid	9/1590	43/19717	0.006467135	0.033904908	9	1.46973743	SSBP1,CLPX,HADHB,POLRMT,ACADVL,FASTKD2,TFAM,LRRC59,VDAC1
GO:0097530	BP	granulocyte migration	21/1558	141/18670	0.006625311	0.029679239	21	1.527547239	CSF3R,C3AR1,FCER1G,RAC2,LGALS3,AKIRIN1,JAM3,BST1,PLA2G1B,CD74,IL1R1,CD300A,IL1B,VAV1,C5AR1,GBF1,TGFB2,EDN1,ANXA1,CCL2,CSF1
GO:0048754	BP	branching morphogenesis of an epithelial tube	22/1558	150/18670	0.006648163	0.02973765	22	1.526693354	GPC3,ACVR1,VDR,TNC,TGFB1,BMP7,LEF1,PHB2,WNT6,LRP6,ENG,GBX2,CTNNBIP1,TBX3,LRP5,WNT4,EDN1,HOXB7,DLG1,MAGED1,CSF1,WNT5A
GO:0016042	BP	lipid catabolic process	41/1558	333/18670	0.007747598	0.033066561	41	1.48061097	PPARA,NEU3,AUH,ALDH3A2,PLD3,GPLD1,SGPL1,ABCD2,ACOX3,LPIN1,PAFAH1B3,SCARB1,ABHD5,PLD1,LDLR,MGLL,ANGPTL3,HSD17B11,PLA2G1B,APOE,HADHB,ABHD2,PLCG2,PLBD1,SPP1,CROT,IL1B,ACADVL,CDK4,ABCD1,ADORA1,LIPE,PPARD,PPT1,PLD2,HEXB,PLA2G4A,PCK2,APOA4,PEX2,MGST2
GO:1904589	BP	regulation of protein import	11/1558	58/18670	0.007762359	0.033066561	11	1.48061097	PKIA,NUP54,TGFB1,ECT2,MAPK1,RBM22,IPO5,RAB23,MAVS,HCLS1,PIK3R1
GO:1902622	BP	regulation of neutrophil migration	8/1558	36/18670	0.008441883	0.03506281	8	1.455153282	C3AR1,RAC2,JAM3,BST1,CD74,IL1R1,C5AR1,EDN1
GO:0006898	BP	receptor-mediated endocytosis	39/1558	316/18670	0.008882248	0.036498512	39	1.437724841	MASP1,HTR2B,LDLRAP1,FCER1G,HIP1R,FOLR2,CD14,GAK,C3,MTMR2,SCARB1,SNAP91,PICK1,LDLR,STAB2,CALR,SNCA,HFE,LRP6,COLEC12,SCRIB,SFRP4,CLN3,REPS1,APOE,CLU,STAB1,PLCG2,SH3GL3,ITGB1,PPT1,MRC1,ADM,HIP1,EPS15,LMBR1L,CANX,RAB31,ARF6
GO:0071622	BP	regulation of granulocyte chemotaxis	9/1558	44/18670	0.009386442	0.03831059	9	1.41668116	C3AR1,RAC2,AKIRIN1,JAM3,BST1,CD74,C5AR1,EDN1,CSF1
GO:0042307	BP	positive regulation of protein import into nucleus	8/1558	37/18670	0.010000943	0.039852543	8	1.399543961	TGFB1,ECT2,MAPK1,RBM22,IPO5,MAVS,HCLS1,PIK3R1
GO:1903320	BP	regulation of protein modification by small protein conjugation or removal	30/1558	231/18670	0.010244298	0.040672834	30	1.390695566	WDR48,GLMN,PIAS4,PRMT3,HSP90AB1,ARNT,FBXW7,TOPORS,TNIP1,DNAJB2,BAG5,KDM1A,PLK1,TSPO,N4BP1,FZR1,TRAF6,RELA,FYN,DERL1,FBXO4,GTPBP4,USP4,IVNS1ABP,CDK5,HMG20B,BRCA1,MAD2L1,PER2,UBE2C
GO:0090022	BP	regulation of neutrophil chemotaxis	7/1558	30/18670	0.010247058	0.040672834	7	1.390695566	C3AR1,RAC2,JAM3,BST1,CD74,C5AR1,EDN1
GO:0051897	BP	positive regulation of protein kinase B signaling	24/1558	176/18670	0.011533482	0.044724527	24	1.349454244	AXL,CD86,PDGFRB,TGFB1,RAC2,BAG4,STK3,PTPN11,MYOC,HSP90AB1,ENG,IL18,PTPRJ,FGFR3,ITGB1,FYN,TNFSF11,C1QTNF1,VAV1,HCLS1,P2RX4,FGF18,PIK3R1,HIP1
GO:0030593	BP	neutrophil chemotaxis	16/1558	104/18670	0.012230746	0.046829154	16		CSF3R,C3AR1,FCER1G,RAC2,LGALS3,JAM3,BST1,PLA2G1B,CD74,IL1B,VAV1,C5AR1,GBF1,TGFB2,EDN1,CCL2
